# Supplementary material for: catena-Poly[μ2-iodido-diiodidobis(μ3-pyridine-2-thione-κ3 S:S:S)(μ2-pyridine-2-thione-κ2 S:S)tricopper(I)]
Source: Acta Crystallogr Sect E Struct Rep Online. 2013 Jan 9;69(Pt 2):m87. doi: 10.1107/S1600536812052051 (PMC3569186; doi:10.1107/S1600536812052051)
Supplement: Supplementary file 1 [file e-69-00m87-sup1.cif]

##############################################################################
#                                                                            #
# This CIF contains the data in a paper accepted for publication in          #
# Acta Crystallographica Section E. It conforms to the requirements of       #
# Notes for Authors for Acta Crystallographica Section E, and has been       #
# peer reviewed under the auspices of the IUCr Commission on Journals.       #
#                                                                            #
# Full details of the Crystallographic Information File format               #
# are given in the paper "The Crystallographic Information File (CIF):       #
# a New Standard Archive File for Crystallography" by S. R. Hall, F. H.      #
# Allen and I. D. Brown [Acta Cryst. (1991), A47, 655-685].                  #
#                                                                            #
# The current version of the core CIF dictionary is obtainable from          #
# ftp://ftp.iucr.org/pub/cif_core.dic.                                       #
#                                                                            #
# Software is freely available for graphical display of the structure(s)     #
# in this CIF. For information consult the CIF software page                 #
# http://www.iucr.org/resources/cif/software.                                #
#                                                                            #
# This file may be used for bona fide research purposes within the           #
# scientific community so long as proper attribution is given to the journal # 
# article from which it was obtained.                                        #
#                                                                            #
##############################################################################
data_I
_audit_creation_method     SHELXL97
_chemical_name_systematic
;
<i>catena</i>-Poly[\m~2~-iodido-diiodidobis(\m~3~-pyridine-2-thione-
\k^3^<i>S</i>:<i>S</i>:<i>S</i>)(\m~2~-pyridine-2-thione-
\k^2^<i>S</i>:<i>S</i>)tricopper(I)]
;
_chemical_name_common     ?
_chemical_formula_moiety     'C15 H15 Cu3 I3 N3 S3'
_chemical_formula_sum     'C15 H15 Cu3 I3 N3 S3'
_chemical_formula_iupac     '[Cu3 I3 (C5 H5 N S)3]'
_chemical_formula_weight     904.80
_chemical_melting_point     ?
_symmetry_cell_setting     triclinic
_symmetry_space_group_name_H-M     'P -1'
_symmetry_space_group_name_Hall     '-P 1'
loop_
    _symmetry_equiv_pos_as_xyz
    'x, y, z'
    '-x, -y, -z'
_cell_length_a     10.0350(10)
_cell_length_b     10.9220(11)
_cell_length_c     12.2500(15)
_cell_angle_alpha     105.956(2)
_cell_angle_beta     100.088(3)
_cell_angle_gamma     109.377(3)
_cell_volume     1164.1(2)
_cell_formula_units_Z     2
_cell_measurement_reflns_used     3445
_cell_measurement_theta_min     2.238
_cell_measurement_theta_max     26.001
_cell_measurement_temperature     298(2)
_exptl_crystal_description     block
_exptl_crystal_colour     yellow
_exptl_crystal_size_max     0.40
_exptl_crystal_size_mid     0.23
_exptl_crystal_size_min     0.15
_exptl_crystal_density_diffrn     2.581
_exptl_crystal_density_meas     ?
_exptl_crystal_density_method     'not measured'
_exptl_crystal_F_000     840
_exptl_absorpt_coefficient_mu     6.970
_exptl_absorpt_correction_type     multi-scan
_exptl_absorpt_process_details     '(SADABS; Sheldrick, 1996)'
_exptl_absorpt_correction_T_min     0.1670
_exptl_absorpt_correction_T_max     0.4212
_exptl_special_details     ?
_diffrn_ambient_temperature     298(2)
_diffrn_radiation_type     MoK\a
_diffrn_radiation_wavelength     0.71073
_diffrn_radiation_source     'fine-focus sealed tube'
_diffrn_radiation_monochromator     graphite
_diffrn_measurement_device_type     'Bruker SMART CCD'
_diffrn_measurement_method     '\f and \w scans'
_diffrn_detector_area_resol_mean     ?
_diffrn_reflns_number     6013
_diffrn_reflns_av_R_equivalents     0.0276
_diffrn_reflns_av_sigmaI/netI     0.0509
_diffrn_reflns_theta_min     1.81
_diffrn_reflns_theta_max     25.01
_diffrn_reflns_theta_full     25.01
_diffrn_measured_fraction_theta_max     0.980
_diffrn_measured_fraction_theta_full     0.980
_diffrn_reflns_limit_h_min     -11
_diffrn_reflns_limit_h_max     11
_diffrn_reflns_limit_k_min     -12
_diffrn_reflns_limit_k_max     12
_diffrn_reflns_limit_l_min     -14
_diffrn_reflns_limit_l_max     10
_diffrn_standards_number     ?
_diffrn_standards_interval_count     ?
_diffrn_standards_interval_time     ?
_diffrn_standards_decay_%     ?
_refine_special_details     ?
_reflns_number_total     4009
_reflns_number_gt     3215
_reflns_threshold_expression     I>2\s(I)
_refine_ls_structure_factor_coef     Fsqd
_refine_ls_matrix_type     full
_refine_ls_R_factor_all     0.0516
_refine_ls_R_factor_gt     0.0404
_refine_ls_wR_factor_gt     0.1075
_refine_ls_wR_factor_ref     0.1154
_refine_ls_goodness_of_fit_ref     1.056
_refine_ls_restrained_S_all     1.056
_refine_ls_number_reflns     4009
_refine_ls_number_parameters     244
_refine_ls_number_restraints     0
_refine_ls_number_constraints     0
_refine_ls_hydrogen_treatment     constr
_refine_ls_weighting_scheme     calc
_refine_ls_weighting_details
         'calc w=1/[\s^2^(Fo^2^)+(0.0556P)^2^+2.5913P] where P=(Fo^2^+2Fc^2^)/3'
_atom_sites_solution_hydrogens     geom
_atom_sites_solution_primary     direct
_atom_sites_solution_secondary     difmap
_refine_ls_shift/su_max     0.000
_refine_ls_shift/su_mean     0.000
_refine_diff_density_max     1.326
_refine_diff_density_min     -1.454
_refine_ls_extinction_method     none
_refine_ls_extinction_coef     ?
loop_
    _atom_type_symbol
    _atom_type_description
    _atom_type_scat_dispersion_real
    _atom_type_scat_dispersion_imag
    _atom_type_scat_source
    'C' 'C' 0.0033 0.0016
                         'International Tables Vol C Tables 4.2.6.8 and 6.1.1.4'
    'H' 'H' 0.0000 0.0000
                         'International Tables Vol C Tables 4.2.6.8 and 6.1.1.4'
    'N' 'N' 0.0061 0.0033
                         'International Tables Vol C Tables 4.2.6.8 and 6.1.1.4'
    'S' 'S' 0.1246 0.1234
                         'International Tables Vol C Tables 4.2.6.8 and 6.1.1.4'
    'Cu' 'Cu' 0.3201 1.2651
                         'International Tables Vol C Tables 4.2.6.8 and 6.1.1.4'
    'I' 'I' -0.4742 1.8119
                         'International Tables Vol C Tables 4.2.6.8 and 6.1.1.4'
_computing_data_collection     'SMART (Siemens, 1996)'
_computing_cell_refinement     'SAINT (Siemens, 1996)'
_computing_data_reduction     'SAINT (Siemens, 1996)'
_computing_structure_solution     'SHELXS97 (Sheldrick, 2008)'
_computing_structure_refinement     'SHELXL97 (Sheldrick, 2008)'
_computing_molecular_graphics     'SHELXTL (Sheldrick, 2008)'
_computing_publication_material     'SHELXTL (Sheldrick, 2008)'
loop_
    _atom_site_type_symbol
    _atom_site_label
    _atom_site_fract_x
    _atom_site_fract_y
    _atom_site_fract_z
    _atom_site_U_iso_or_equiv
    _atom_site_adp_type
    _atom_site_calc_flag
    _atom_site_refinement_flags
    _atom_site_occupancy
    _atom_site_symmetry_multiplicity
    _atom_site_disorder_assembly
    _atom_site_disorder_group
    Cu Cu1 0.48634(11) 0.50567(10) 0.61815(8) 0.0417(3) Uani d . 1 1 . .
    Cu Cu2 0.79614(11) 0.58824(10) 0.71789(8) 0.0432(3) Uani d . 1 1 . .
    Cu Cu3 0.14805(12) 0.65287(11) 0.57965(8) 0.0495(3) Uani d . 1 1 . .
    I I1 0.58333(6) 0.39571(5) 0.75952(5) 0.04314(17) Uani d . 1 1 . .
    I I2 0.95579(7) 0.79131(6) 0.91260(5) 0.0568(2) Uani d . 1 1 . .
    I I3 0.16049(6) 0.90228(5) 0.63917(5) 0.04906(18) Uani d . 1 1 . .
    N N1 0.1790(7) 0.0857(6) 0.3003(6) 0.0479(17) Uani d . 1 1 . .
    H H1 0.1089 0.1095 0.2766 0.057 Uiso calc R 1 1 . .
    N N2 1.0746(7) 0.3244(7) 0.6514(6) 0.0422(15) Uani d . 1 1 . .
    H H2 1.0476 0.2886 0.5751 0.051 Uiso calc R 1 1 . .
    N N3 0.3203(7) 0.7738(6) 0.8801(5) 0.0410(15) Uani d . 1 1 . .
    H H3 0.2341 0.7575 0.8377 0.049 Uiso calc R 1 1 . .
    S S1 0.3069(2) 0.35003(18) 0.43695(15) 0.0328(4) Uani d . 1 1 . .
    S S2 0.9240(2) 0.4776(2) 0.61847(16) 0.0403(5) Uani d . 1 1 . .
    S S3 0.3492(2) 0.6317(2) 0.67672(16) 0.0422(5) Uani d . 1 1 . .
    C C1 0.3003(8) 0.1836(7) 0.3837(6) 0.0325(16) Uani d . 1 1 . .
    C C2 0.4146(10) 0.1418(8) 0.4198(7) 0.047(2) Uani d . 1 1 . .
    H H2A 0.5022 0.2054 0.4778 0.057 Uiso calc R 1 1 . .
    C C3 0.3937(11) 0.0047(9) 0.3675(8) 0.055(2) Uani d . 1 1 . .
    H H3A 0.4690 -0.0231 0.3900 0.066 Uiso calc R 1 1 . .
    C C4 0.2641(11) -0.0914(8) 0.2828(8) 0.053(2) Uani d . 1 1 . .
    H H4 0.2506 -0.1836 0.2491 0.063 Uiso calc R 1 1 . .
    C C5 0.1579(11) -0.0491(8) 0.2500(9) 0.058(2) Uani d . 1 1 . .
    H H5 0.0695 -0.1122 0.1926 0.069 Uiso calc R 1 1 . .
    C C6 1.0204(8) 0.4156(8) 0.7040(6) 0.0360(16) Uani d . 1 1 . .
    C C7 1.0588(9) 0.4641(8) 0.8276(7) 0.0438(19) Uani d . 1 1 . .
    H H7 1.0206 0.5237 0.8674 0.053 Uiso calc R 1 1 . .
    C C8 1.1536(11) 0.4235(10) 0.8911(8) 0.061(3) Uani d . 1 1 . .
    H H8 1.1787 0.4547 0.9736 0.073 Uiso calc R 1 1 . .
    C C9 1.2119(11) 0.3342(11) 0.8293(9) 0.063(3) Uani d . 1 1 . .
    H H9 1.2795 0.3095 0.8705 0.075 Uiso calc R 1 1 . .
    C C10 1.1695(10) 0.2871(9) 0.7138(9) 0.055(2) Uani d . 1 1 . .
    H H10 1.2054 0.2260 0.6729 0.066 Uiso calc R 1 1 . .
    C C11 0.4100(8) 0.7287(7) 0.8249(6) 0.0334(16) Uani d . 1 1 . .
    C C12 0.5518(9) 0.7651(8) 0.8966(7) 0.045(2) Uani d . 1 1 . .
    H H12 0.6184 0.7385 0.8625 0.053 Uiso calc R 1 1 . .
    C C13 0.5946(11) 0.8381(9) 1.0143(8) 0.061(3) Uani d . 1 1 . .
    H H13 0.6904 0.8635 1.0603 0.074 Uiso calc R 1 1 . .
    C C14 0.4937(11) 0.8752(9) 1.0667(7) 0.056(2) Uani d . 1 1 . .
    H H14 0.5207 0.9219 1.1482 0.067 Uiso calc R 1 1 . .
    C C15 0.3594(11) 0.8436(9) 0.9995(7) 0.053(2) Uani d . 1 1 . .
    H H15 0.2922 0.8689 1.0337 0.064 Uiso calc R 1 1 . .
loop_
    _atom_site_aniso_label
    _atom_site_aniso_U_11
    _atom_site_aniso_U_22
    _atom_site_aniso_U_33
    _atom_site_aniso_U_12
    _atom_site_aniso_U_13
    _atom_site_aniso_U_23
    Cu1 0.0459(6) 0.0397(5) 0.0395(5) 0.0245(5) 0.0052(4) 0.0097(4)
    Cu2 0.0466(6) 0.0423(6) 0.0382(5) 0.0235(5) 0.0080(4) 0.0064(4)
    Cu3 0.0618(7) 0.0513(6) 0.0355(5) 0.0371(5) 0.0002(4) 0.0065(4)
    I1 0.0422(3) 0.0431(3) 0.0480(3) 0.0177(2) 0.0081(2) 0.0245(2)
    I2 0.0619(4) 0.0487(4) 0.0412(3) 0.0151(3) 0.0040(3) 0.0043(3)
    I3 0.0481(3) 0.0371(3) 0.0573(4) 0.0208(3) 0.0090(3) 0.0095(2)
    N1 0.034(4) 0.029(3) 0.063(4) 0.009(3) 0.004(3) 0.004(3)
    N2 0.051(4) 0.043(4) 0.047(4) 0.030(3) 0.016(3) 0.024(3)
    N3 0.039(4) 0.037(3) 0.039(3) 0.015(3) 0.009(3) 0.005(3)
    S1 0.0351(9) 0.0281(9) 0.0313(9) 0.0152(8) 0.0038(7) 0.0058(7)
    S2 0.0494(11) 0.0546(12) 0.0292(9) 0.0364(10) 0.0111(8) 0.0142(8)
    S3 0.0396(11) 0.0502(12) 0.0335(10) 0.0285(9) 0.0024(8) 0.0026(8)
    C1 0.040(4) 0.032(4) 0.032(4) 0.021(3) 0.013(3) 0.011(3)
    C2 0.058(5) 0.038(4) 0.042(4) 0.023(4) 0.005(4) 0.012(4)
    C3 0.077(6) 0.048(5) 0.055(5) 0.043(5) 0.018(5) 0.020(4)
    C4 0.075(6) 0.029(4) 0.058(5) 0.026(4) 0.023(5) 0.013(4)
    C5 0.060(6) 0.026(4) 0.068(6) 0.009(4) 0.012(5) 0.002(4)
    C6 0.037(4) 0.040(4) 0.040(4) 0.019(3) 0.014(3) 0.021(3)
    C7 0.054(5) 0.046(5) 0.032(4) 0.021(4) 0.009(3) 0.017(3)
    C8 0.066(6) 0.066(6) 0.037(5) 0.010(5) -0.002(4) 0.030(4)
    C9 0.056(6) 0.072(7) 0.076(7) 0.032(5) 0.006(5) 0.049(6)
    C10 0.060(6) 0.057(6) 0.084(7) 0.044(5) 0.032(5) 0.046(5)
    C11 0.041(4) 0.023(3) 0.032(4) 0.012(3) 0.007(3) 0.007(3)
    C12 0.039(4) 0.044(5) 0.048(5) 0.027(4) 0.000(3) 0.009(4)
    C13 0.063(6) 0.049(5) 0.060(6) 0.029(5) -0.017(5) 0.013(4)
    C14 0.079(7) 0.045(5) 0.026(4) 0.012(5) 0.005(4) 0.007(4)
    C15 0.067(6) 0.044(5) 0.045(5) 0.015(4) 0.029(5) 0.012(4)
_geom_special_details     ?
loop_
    _geom_bond_atom_site_label_1
    _geom_bond_atom_site_label_2
    _geom_bond_site_symmetry_2
    _geom_bond_distance
    _geom_bond_publ_flag
    Cu1 S3 . 2.315(2) y
    Cu1 S1 . 2.356(2) y
    Cu1 S1 2_666 2.480(2) y
    Cu1 I1 . 2.5917(11) y
    Cu1 Cu2 . 2.8590(14) y
    Cu1 Cu1 2_666 2.928(2) y
    Cu2 S2 . 2.315(2) y
    Cu2 S1 2_666 2.367(2) y
    Cu2 I2 . 2.5632(11) y
    Cu2 I1 . 2.6896(12) y
    Cu3 S3 . 2.273(2) y
    Cu3 S2 2_666 2.290(2) y
    Cu3 I3 . 2.5726(11) y
    Cu3 S2 1_455 2.639(3) y
    N1 C1 . 1.330(9) ?
    N1 C5 . 1.357(10) ?
    N1 H1 . 0.8600 ?
    N2 C10 . 1.353(10) ?
    N2 C6 . 1.354(9) ?
    N2 H2 . 0.8600 ?
    N3 C11 . 1.355(9) ?
    N3 C15 . 1.365(10) ?
    N3 H3 . 0.8600 ?
    S1 C1 . 1.728(7) ?
    S1 Cu2 2_666 2.367(2) .
    S1 Cu1 2_666 2.480(2) .
    S2 C6 . 1.721(7) ?
    S2 Cu3 2_666 2.290(2) .
    S2 Cu3 1_655 2.639(3) .
    S3 C11 . 1.708(7) ?
    C1 C2 . 1.414(10) ?
    C2 C3 . 1.384(11) ?
    C2 H2A . 0.9300 ?
    C3 C4 . 1.376(13) ?
    C3 H3A . 0.9300 ?
    C4 C5 . 1.337(13) ?
    C4 H4 . 0.9300 ?
    C5 H5 . 0.9300 ?
    C6 C7 . 1.393(10) ?
    C7 C8 . 1.385(12) ?
    C7 H7 . 0.9300 ?
    C8 C9 . 1.412(14) ?
    C8 H8 . 0.9300 ?
    C9 C10 . 1.300(13) ?
    C9 H9 . 0.9300 ?
    C10 H10 . 0.9300 ?
    C11 C12 . 1.396(10) ?
    C12 C13 . 1.351(12) ?
    C12 H12 . 0.9300 ?
    C13 C14 . 1.399(13) ?
    C13 H13 . 0.9300 ?
    C14 C15 . 1.326(13) ?
    C14 H14 . 0.9300 ?
    C15 H15 . 0.9300 ?
loop_
    _geom_angle_atom_site_label_1
    _geom_angle_atom_site_label_2
    _geom_angle_atom_site_label_3
    _geom_angle_site_symmetry_1
    _geom_angle_site_symmetry_3
    _geom_angle
    _geom_angle_publ_flag
    S3 Cu1 S1 . . 95.70(7) .
    S3 Cu1 S1 . 2_666 109.08(8) .
    S1 Cu1 S1 . 2_666 105.53(6) .
    S3 Cu1 I1 . . 118.52(7) .
    S1 Cu1 I1 . . 116.47(6) .
    S1 Cu1 I1 2_666 . 110.13(5) .
    S3 Cu1 Cu2 . . 126.14(6) ?
    S1 Cu1 Cu2 . . 135.86(6) ?
    S1 Cu1 Cu2 2_666 . 52.03(5) ?
    I1 Cu1 Cu2 . . 58.89(3) ?
    S3 Cu1 Cu1 . 2_666 110.90(7) ?
    S1 Cu1 Cu1 . 2_666 54.69(6) ?
    S1 Cu1 Cu1 2_666 2_666 50.84(5) ?
    I1 Cu1 Cu1 . 2_666 130.56(5) ?
    Cu2 Cu1 Cu1 . 2_666 93.24(5) ?
    S2 Cu2 S1 . 2_666 97.69(7) .
    S2 Cu2 I2 . . 114.82(7) .
    S1 Cu2 I2 2_666 . 115.43(6) .
    S2 Cu2 I1 . . 107.63(7) .
    S1 Cu2 I1 2_666 . 110.49(6) .
    I2 Cu2 I1 . . 110.04(4) .
    S2 Cu2 Cu1 . . 120.62(6) ?
    S1 Cu2 Cu1 2_666 . 55.70(5) ?
    I2 Cu2 Cu1 . . 124.49(4) ?
    I1 Cu2 Cu1 . . 55.59(3) ?
    S3 Cu3 S2 . 2_666 110.21(7) ?
    S3 Cu3 I3 . . 114.83(7) ?
    S2 Cu3 I3 2_666 . 118.15(7) ?
    S3 Cu3 S2 . 1_455 104.12(8) ?
    S2 Cu3 S2 2_666 1_455 92.93(8) ?
    I3 Cu3 S2 . 1_455 113.75(6) ?
    Cu1 I1 Cu2 . . 65.52(3) ?
    C1 N1 C5 . . 124.8(7) ?
    C1 N1 H1 . . 117.6 ?
    C5 N1 H1 . . 117.6 ?
    C10 N2 C6 . . 122.8(7) ?
    C10 N2 H2 . . 118.6 ?
    C6 N2 H2 . . 118.6 ?
    C11 N3 C15 . . 123.5(7) ?
    C11 N3 H3 . . 118.3 ?
    C15 N3 H3 . . 118.3 ?
    C1 S1 Cu1 . . 117.6(3) ?
    C1 S1 Cu2 . 2_666 111.4(2) ?
    Cu1 S1 Cu2 . 2_666 125.91(8) ?
    C1 S1 Cu1 . 2_666 104.9(3) ?
    Cu1 S1 Cu1 . 2_666 74.47(6) ?
    Cu2 S1 Cu1 2_666 2_666 72.26(6) ?
    C6 S2 Cu3 . 2_666 112.1(3) ?
    C6 S2 Cu2 . . 112.9(3) ?
    Cu3 S2 Cu2 2_666 . 126.77(9) ?
    C6 S2 Cu3 . 1_655 98.9(3) ?
    Cu3 S2 Cu3 2_666 1_655 87.07(8) ?
    Cu2 S2 Cu3 . 1_655 112.17(9) ?
    C11 S3 Cu3 . . 112.4(3) ?
    C11 S3 Cu1 . . 113.8(3) ?
    Cu3 S3 Cu1 . . 133.81(9) ?
    N1 C1 C2 . . 116.4(6) ?
    N1 C1 S1 . . 118.1(5) ?
    C2 C1 S1 . . 125.6(6) ?
    C3 C2 C1 . . 118.9(8) ?
    C3 C2 H2A . . 120.6 ?
    C1 C2 H2A . . 120.6 ?
    C4 C3 C2 . . 121.5(8) ?
    C4 C3 H3A . . 119.3 ?
    C2 C3 H3A . . 119.3 ?
    C5 C4 C3 . . 118.5(7) ?
    C5 C4 H4 . . 120.8 ?
    C3 C4 H4 . . 120.8 ?
    C4 C5 N1 . . 120.0(8) ?
    C4 C5 H5 . . 120.0 ?
    N1 C5 H5 . . 120.0 ?
    N2 C6 C7 . . 117.0(7) ?
    N2 C6 S2 . . 119.4(5) ?
    C7 C6 S2 . . 123.3(6) ?
    C8 C7 C6 . . 120.0(8) ?
    C8 C7 H7 . . 120.0 ?
    C6 C7 H7 . . 120.0 ?
    C7 C8 C9 . . 119.3(8) ?
    C7 C8 H8 . . 120.4 ?
    C9 C8 H8 . . 120.4 ?
    C10 C9 C8 . . 119.0(8) ?
    C10 C9 H9 . . 120.5 ?
    C8 C9 H9 . . 120.5 ?
    C9 C10 N2 . . 121.9(8) ?
    C9 C10 H10 . . 119.1 ?
    N2 C10 H10 . . 119.1 ?
    N3 C11 C12 . . 116.0(7) ?
    N3 C11 S3 . . 120.9(6) ?
    C12 C11 S3 . . 123.1(6) ?
    C13 C12 C11 . . 121.5(8) ?
    C13 C12 H12 . . 119.2 ?
    C11 C12 H12 . . 119.2 ?
    C12 C13 C14 . . 119.5(8) ?
    C12 C13 H13 . . 120.3 ?
    C14 C13 H13 . . 120.3 ?
    C15 C14 C13 . . 119.7(8) ?
    C15 C14 H14 . . 120.1 ?
    C13 C14 H14 . . 120.1 ?
    C14 C15 N3 . . 119.7(8) ?
    C14 C15 H15 . . 120.1 ?
    N3 C15 H15 . . 120.1 ?
loop_
    _geom_torsion_atom_site_label_1
    _geom_torsion_atom_site_label_2
    _geom_torsion_atom_site_label_3
    _geom_torsion_atom_site_label_4
    _geom_torsion_site_symmetry_1
    _geom_torsion_site_symmetry_2
    _geom_torsion_site_symmetry_3
    _geom_torsion_site_symmetry_4
    _geom_torsion
    _geom_torsion_publ_flag
    S3 Cu1 Cu2 S2 . . . . -164.32(10) ?
    S1 Cu1 Cu2 S2 . . . . -6.01(13) ?
    S1 Cu1 Cu2 S2 2_666 . . . -77.56(9) ?
    I1 Cu1 Cu2 S2 . . . . 91.21(8) ?
    Cu1 Cu1 Cu2 S2 2_666 . . . -45.38(9) ?
    S3 Cu1 Cu2 S1 . . . 2_666 -86.77(10) ?
    S1 Cu1 Cu2 S1 . . . 2_666 71.55(11) ?
    I1 Cu1 Cu2 S1 . . . 2_666 168.77(6) ?
    Cu1 Cu1 Cu2 S1 2_666 . . 2_666 32.17(6) ?
    S3 Cu1 Cu2 I2 . . . . 12.56(11) ?
    S1 Cu1 Cu2 I2 . . . . 170.87(8) ?
    S1 Cu1 Cu2 I2 2_666 . . . 99.32(7) ?
    I1 Cu1 Cu2 I2 . . . . -91.91(5) ?
    Cu1 Cu1 Cu2 I2 2_666 . . . 131.49(6) ?
    S3 Cu1 Cu2 I1 . . . . 104.47(9) ?
    S1 Cu1 Cu2 I1 . . . . -97.22(9) ?
    S1 Cu1 Cu2 I1 2_666 . . . -168.77(6) ?
    Cu1 Cu1 Cu2 I1 2_666 . . . -136.59(5) ?
    S3 Cu1 I1 Cu2 . . . . -117.13(8) ?
    S1 Cu1 I1 Cu2 . . . . 129.49(7) ?
    S1 Cu1 I1 Cu2 2_666 . . . 9.41(5) ?
    Cu1 Cu1 I1 Cu2 2_666 . . . 64.56(7) ?
    S2 Cu2 I1 Cu1 . . . . -115.48(6) ?
    S1 Cu2 I1 Cu1 2_666 . . . -9.89(5) ?
    I2 Cu2 I1 Cu1 . . . . 118.74(4) ?
    S3 Cu1 S1 C1 . . . . -149.4(3) ?
    S1 Cu1 S1 C1 2_666 . . . 99.0(3) ?
    I1 Cu1 S1 C1 . . . . -23.6(3) ?
    Cu2 Cu1 S1 C1 . . . . 48.0(3) ?
    Cu1 Cu1 S1 C1 2_666 . . . 99.0(3) ?
    S3 Cu1 S1 Cu2 . . . 2_666 57.90(12) ?
    S1 Cu1 S1 Cu2 2_666 . . 2_666 -53.73(9) ?
    I1 Cu1 S1 Cu2 . . . 2_666 -176.24(7) ?
    Cu2 Cu1 S1 Cu2 . . . 2_666 -104.64(10) ?
    Cu1 Cu1 S1 Cu2 2_666 . . 2_666 -53.73(9) ?
    S3 Cu1 S1 Cu1 . . . 2_666 111.63(8) ?
    S1 Cu1 S1 Cu1 2_666 . . 2_666 0.0 ?
    I1 Cu1 S1 Cu1 . . . 2_666 -122.51(6) ?
    Cu2 Cu1 S1 Cu1 . . . 2_666 -50.91(9) ?
    S1 Cu2 S2 C6 2_666 . . . 179.4(3) ?
    I2 Cu2 S2 C6 . . . . 56.7(3) ?
    I1 Cu2 S2 C6 . . . . -66.2(3) ?
    Cu1 Cu2 S2 C6 . . . . -126.1(3) ?
    S1 Cu2 S2 Cu3 2_666 . . 2_666 -34.96(14) ?
    I2 Cu2 S2 Cu3 . . . 2_666 -157.63(10) ?
    I1 Cu2 S2 Cu3 . . . 2_666 79.47(13) ?
    Cu1 Cu2 S2 Cu3 . . . 2_666 19.54(16) ?
    S1 Cu2 S2 Cu3 2_666 . . 1_655 68.67(9) ?
    I2 Cu2 S2 Cu3 . . . 1_655 -54.00(9) ?
    I1 Cu2 S2 Cu3 . . . 1_655 -176.90(5) ?
    Cu1 Cu2 S2 Cu3 . . . 1_655 123.16(7) ?
    S2 Cu3 S3 C11 2_666 . . . 179.1(3) ?
    I3 Cu3 S3 C11 . . . . 42.7(3) ?
    S2 Cu3 S3 C11 1_455 . . . -82.3(3) ?
    S2 Cu3 S3 Cu1 2_666 . . . -1.65(19) ?
    I3 Cu3 S3 Cu1 . . . . -138.06(12) ?
    S2 Cu3 S3 Cu1 1_455 . . . 96.91(15) ?
    S1 Cu1 S3 C11 . . . . 162.0(3) ?
    S1 Cu1 S3 C11 2_666 . . . -89.3(3) ?
    I1 Cu1 S3 C11 . . . . 37.7(3) ?
    Cu2 Cu1 S3 C11 . . . . -32.9(3) ?
    Cu1 Cu1 S3 C11 2_666 . . . -143.7(3) ?
    S1 Cu1 S3 Cu3 . . . . -17.16(16) ?
    S1 Cu1 S3 Cu3 2_666 . . . 91.46(15) ?
    I1 Cu1 S3 Cu3 . . . . -141.50(12) ?
    Cu2 Cu1 S3 Cu3 . . . . 147.85(12) ?
    Cu1 Cu1 S3 Cu3 2_666 . . . 37.13(17) ?
    C5 N1 C1 C2 . . . . 0.8(12) ?
    C5 N1 C1 S1 . . . . 179.9(7) ?
    Cu1 S1 C1 N1 . . . . 162.9(5) ?
    Cu2 S1 C1 N1 2_666 . . . -40.6(7) ?
    Cu1 S1 C1 N1 2_666 . . . -117.0(6) ?
    Cu1 S1 C1 C2 . . . . -18.1(8) ?
    Cu2 S1 C1 C2 2_666 . . . 138.4(6) ?
    Cu1 S1 C1 C2 2_666 . . . 61.9(7) ?
    N1 C1 C2 C3 . . . . 0.0(12) ?
    S1 C1 C2 C3 . . . . -179.0(7) ?
    C1 C2 C3 C4 . . . . -0.9(14) ?
    C2 C3 C4 C5 . . . . 1.1(15) ?
    C3 C4 C5 N1 . . . . -0.3(15) ?
    C1 N1 C5 C4 . . . . -0.7(15) ?
    C10 N2 C6 C7 . . . . -4.2(12) ?
    C10 N2 C6 S2 . . . . 169.9(7) ?
    Cu3 S2 C6 N2 2_666 . . . 15.5(7) ?
    Cu2 S2 C6 N2 . . . . 166.3(5) ?
    Cu3 S2 C6 N2 1_655 . . . -75.0(6) ?
    Cu3 S2 C6 C7 2_666 . . . -170.8(6) ?
    Cu2 S2 C6 C7 . . . . -20.0(8) ?
    Cu3 S2 C6 C7 1_655 . . . 98.7(7) ?
    N2 C6 C7 C8 . . . . 2.8(12) ?
    S2 C6 C7 C8 . . . . -171.0(7) ?
    C6 C7 C8 C9 . . . . 0.7(14) ?
    C7 C8 C9 C10 . . . . -3.2(15) ?
    C8 C9 C10 N2 . . . . 2.0(15) ?
    C6 N2 C10 C9 . . . . 1.8(14) ?
    C15 N3 C11 C12 . . . . -3.8(11) ?
    C15 N3 C11 S3 . . . . 175.5(6) ?
    Cu3 S3 C11 N3 . . . . 19.6(7) ?
    Cu1 S3 C11 N3 . . . . -159.8(5) ?
    Cu3 S3 C11 C12 . . . . -161.2(6) ?
    Cu1 S3 C11 C12 . . . . 19.4(8) ?
    N3 C11 C12 C13 . . . . 1.5(12) ?
    S3 C11 C12 C13 . . . . -177.8(7) ?
    C11 C12 C13 C14 . . . . 1.7(14) ?
    C12 C13 C14 C15 . . . . -2.8(14) ?
    C13 C14 C15 N3 . . . . 0.7(14) ?
    C11 N3 C15 C14 . . . . 2.7(13) ?
data_global
_journal_date_recd_electronic     2012-11-29
_journal_date_accepted     2012-12-29
_journal_name_full     'Acta Crystallographica, Section E'
_journal_year     2013
_journal_volume     69
_journal_issue      2
_journal_page_first     m87
_journal_page_last     m87
_journal_paper_category     QM
_journal_paper_doi     10.1107/S1600536812052051
_journal_coeditor_code     BH2469
_publ_contact_author_name     'Prof. Fang Ke'
_publ_contact_author_address
;
  College of Pharmacy
  Fujian Medical University
  Fuzhou 350004
  People's Republic of China
;
_publ_contact_author_email     carsten.ke@hotmail.com
_publ_contact_author_fax     ?
_publ_contact_author_phone     ?
_publ_section_title
;\
<i>catena</i>-Poly[\m~2~-iodido-diiodidobis(\m~3~-pyridine-2-thione-\
\k^3^<i>S</i>:<i>S</i>:<i>S</i>)(\m~2~-pyridine-2-thione-\k^2^<i>S</i>:\
<i>S</i>)tricopper(I)]
;
loop_
    _publ_author_name
    _publ_author_address
    'Ke, Fang'
;
College of Pharmacy
Fujian Medical University
Fuzhou 350004
People's Republic of China
;
    'Wu, Wen'
;
Xiamen Maternity and Child Health Care Hospital
Xiamen 361001
People's Republic of China
;
