# Supplementary material for: catena-Poly[μ2-iodido-diiodidobis(μ3-pyridine-2-thione-κ3 S:S:S)(μ2-pyridine-2-thione-κ2 S:S)tricopper(I)]
Source: Acta Crystallogr Sect E Struct Rep Online. 2013 Jan 9;69(Pt 2):m87. doi: 10.1107/S1600536812052051 (PMC3569186; doi:10.1107/S1600536812052051)
Supplement: Supplementary file 2 [file e-69-00m87-Isup2.hkl]

# 
# h,k,l, Fc-squared, Fo-squared, sigma(Fo-squared) and status flag 
# 
data_I
_shelx_title ' 070918e                in P-1' 
_shelx_refln_list_code          4 
_shelx_F_calc_maximum      381.25 
_exptl_crystal_F_000       840.00 
_reflns_d_resolution_high  0.8406 
 
loop_ 
 _symmetry_equiv_pos_as_xyz 
 'x, y, z' 
 '-x, -y, -z' 
 
_cell_length_a    10.0350 
_cell_length_b    10.9220 
_cell_length_c    12.2500 
_cell_angle_alpha 105.956 
_cell_angle_beta  100.088 
_cell_angle_gamma 109.377 
 
_shelx_F_squared_multiplier     1.000 
 
loop_ 
 _refln_index_h 
 _refln_index_k 
 _refln_index_l 
 _refln_F_squared_calc 
 _refln_F_squared_meas 
 _refln_F_squared_sigma 
 _refln_observed_status 
   1   0   0     1489.58     1059.30     57.42 o 
   2   0   0     3938.03     3524.84    185.16 o 
   4   0   0     2875.32     3287.75    205.78 o 
   5   0   0     4111.34     4255.01    159.88 o 
   6   0   0     2115.23     2170.67     90.02 o 
   7   0   0      515.49      557.93     38.78 o 
   8   0   0     2459.78     2378.96    155.66 o 
   9   0   0     1872.10     2028.27    143.91 o 
  10   0   0       19.87       65.01     43.53 o 
 -11   1   0     1657.12     2195.24    166.25 o 
 -10   1   0      888.53     1047.84     97.93 o 
  -9   1   0      581.15      692.37     49.02 o 
  -8   1   0      163.63      163.46     26.42 o 
  -7   1   0     4992.11     5427.39    332.58 o 
  -5   1   0    12575.89    12102.88    626.21 o 
  -4   1   0     7439.30     7064.86    368.59 o 
  -3   1   0      419.42      483.83     33.65 o 
  -2   1   0      339.41      542.11     32.94 o 
  -1   1   0     3545.38     3578.14    118.50 o 
   0   1   0    20035.78    22196.74    573.62 o 
   1   1   0    14552.47    15582.49    485.62 o 
   2   1   0    12872.23    13230.31    452.96 o 
   3   1   0     1090.27     1167.74     48.73 o 
   4   1   0    15786.10    15367.49    530.41 o 
   5   1   0     8716.69     8329.59    441.77 o 
   6   1   0      256.48      207.62     37.52 o 
   7   1   0       69.98       85.77     31.50 o 
   8   1   0      516.09      485.69     60.00 o 
   9   1   0      209.67      191.87     51.55 o 
  10   1   0      669.32      698.32     86.06 o 
 -11   2   0       41.99       27.06     37.09 o 
 -10   2   0     2208.73     2847.12    126.71 o 
  -9   2   0      146.44       70.91     27.88 o 
  -8   2   0     1660.57     1799.00    152.44 o 
  -6   2   0      402.42      318.02     35.37 o 
  -5   2   0     3492.56     3364.74    184.30 o 
  -4   2   0      321.45      217.65     22.63 o 
  -3   2   0     1526.94     1768.36     97.38 o 
  -2   2   0    20927.79    22698.45    700.03 o 
  -1   2   0    14573.08    15140.84    455.55 o 
   0   2   0      532.24      853.03     28.64 o 
   1   2   0      943.89      746.24     33.90 o 
   2   2   0    13764.87    15675.54    490.90 o 
   3   2   0    61033.42    60793.91   3078.92 o 
   4   2   0      131.11      103.95     24.20 o 
   5   2   0     3230.61     2994.72    177.14 o 
   6   2   0       24.90       31.93     28.21 o 
   7   2   0      595.48      532.23     60.29 o 
   8   2   0       12.56       37.09     35.65 o 
   9   2   0        0.43      -37.09     37.95 o 
 -11   3   0     1484.14     1912.55     98.82 o 
 -10   3   0       10.84       25.71     23.14 o 
  -9   3   0      253.46      356.23     37.62 o 
  -7   3   0     1585.35     1553.56     99.09 o 
  -6   3   0       45.84      159.51     25.92 o 
  -5   3   0     2289.58     2469.03    138.33 o 
  -4   3   0     4671.20     4275.49    226.25 o 
  -3   3   0    26210.70    26115.99    807.52 o 
  -2   3   0    22455.99    23584.91    608.82 o 
  -1   3   0    14752.39    15725.47    473.81 o 
   0   3   0     1866.00     1548.76     48.32 o 
   1   3   0     2786.09     3156.31     92.11 o 
   2   3   0     6896.41     7078.95    232.51 o 
   3   3   0    14305.78    14439.29    459.55 o 
   4   3   0     7365.27     7611.30    409.41 o 
   5   3   0      878.78      810.29     69.45 o 
   6   3   0      226.50      249.87     44.39 o 
   7   3   0     1715.34     1785.26    130.17 o 
   8   3   0     1670.92     1889.94    141.05 o 
   9   3   0      523.94      644.91     79.90 o 
 -11   4   0       78.61       28.51     29.12 o 
 -10   4   0      104.20      120.15     30.88 o 
  -8   4   0      131.99      118.85     28.35 o 
  -7   4   0    22284.91    22070.09   1131.56 o 
  -6   4   0     3501.94     3521.26    194.18 o 
  -5   4   0     5474.84     5697.35    184.13 o 
  -4   4   0    20992.82    22515.03    694.52 o 
  -3   4   0     3463.47     3580.29     98.28 o 
  -2   4   0      105.87       84.22     13.26 o 
  -1   4   0     4033.75     4493.84    124.06 o 
   0   4   0    14516.35    16084.15    419.78 o 
   1   4   0     7777.51     7886.63    216.65 o 
   2   4   0    42156.94    44425.68   1375.90 o 
   3   4   0     2128.49     2109.83    152.29 o 
   4   4   0     4946.91     5088.86    287.26 o 
   5   4   0     4089.18     4127.42    243.72 o 
   6   4   0      314.21      351.38     56.13 o 
   7   4   0      112.79      130.30     47.82 o 
   8   4   0      783.05      674.12     82.34 o 
  -9   5   0     6068.64     6139.94    337.23 o 
  -8   5   0      954.62      885.65     45.08 o 
  -7   5   0      258.09      319.60     25.21 o 
  -6   5   0     6140.79     6089.12    198.05 o 
  -5   5   0     5150.41     5231.54    142.81 o 
  -4   5   0      973.65     1154.35     38.05 o 
  -3   5   0    28344.15    29175.71    755.80 o 
  -2   5   0     6213.54     5961.07    217.84 o 
  -1   5   0       86.02       44.13     10.52 o 
   0   5   0     1527.91     1354.54     50.12 o 
   1   5   0      955.22     1053.97     44.29 o 
   2   5   0       37.78       17.07     17.63 o 
   3   5   0     5551.70     5682.23    204.99 o 
   4   5   0      543.32      486.83     60.86 o 
   5   5   0     3006.52     2938.30    190.02 o 
   6   5   0     3982.56     3957.44    246.73 o 
   7   5   0        3.25      -21.19     34.94 o 
  -9   6   0       43.99       65.01     24.63 o 
  -8   6   0     2028.98     2185.16    146.56 o 
  -7   6   0       61.67       74.43     13.45 o 
  -6   6   0     1691.61     1735.76     55.54 o 
  -5   6   0     6497.23     6973.28    187.50 o 
  -4   6   0     8521.45     8598.66    230.54 o 
  -3   6   0     1185.46     1188.07     68.12 o 
  -2   6   0    16816.40    16547.82    433.77 o 
  -1   6   0      237.39      254.14     20.49 o 
   0   6   0     1574.24     1638.11     58.92 o 
   1   6   0      786.50      781.27     38.48 o 
   2   6   0      674.12      711.13     39.66 o 
   3   6   0     1241.39     1285.72     69.37 o 
   4   6   0      190.85      216.50     50.98 o 
   5   6   0     4669.72     4923.18    296.71 o 
   6   6   0       35.29       53.98     41.67 o 
   7   6   0     1572.07     1602.97    135.61 o 
 -11   7   0      156.28      154.64     45.68 o 
 -10   7   0     2203.71     2775.91    170.69 o 
  -9   7   0      428.61      521.20     58.85 o 
  -8   7   0     4406.34     5076.68    272.36 o 
  -7   7   0        4.86       12.60     24.20 o 
  -6   7   0     5575.35     5797.22    216.53 o 
  -5   7   0     3396.19     3730.57    111.03 o 
  -4   7   0     1257.28     1285.98     45.06 o 
  -3   7   0     4272.15     4360.47    124.27 o 
  -2   7   0     5031.96     4901.86    245.41 o 
  -1   7   0      115.13       90.11     17.69 o 
   0   7   0     9120.21     9227.89    275.42 o 
   1   7   0     5634.84     5551.92    254.27 o 
   2   7   0       23.29        1.73     18.27 o 
   3   7   0     1417.47     1373.57     79.10 o 
   4   7   0      121.06       67.58     41.38 o 
   5   7   0      614.82      675.70     81.62 o 
   6   7   0      276.17      211.49     64.15 o 
 -11   8   0      491.49      603.11     71.60 o 
 -10   8   0      984.61     1127.89     93.64 o 
  -9   8   0      571.60      503.30     60.86 o 
  -8   8   0       55.58       31.64     28.06 o 
  -7   8   0      862.66      890.91     76.47 o 
  -6   8   0       57.85       50.83     27.92 o 
  -5   8   0    11392.29    11738.58    582.39 o 
  -4   8   0     5899.22     5639.39    217.99 o 
  -3   8   0     5274.05     4972.71    198.96 o 
  -2   8   0    11838.47    12050.90    484.16 o 
  -1   8   0      596.30      505.70     33.51 o 
   0   8   0     1329.39     1355.81     89.84 o 
   1   8   0     6539.02     6830.59    321.02 o 
   2   8   0     1718.04     1797.26     91.07 o 
   3   8   0      256.36      241.85     59.71 o 
   4   8   0      316.48      299.11     65.59 o 
   5   8   0      886.17      818.60     95.07 o 
 -10   9   0     1141.62     1342.66    109.39 o 
  -9   9   0      841.99     1015.91     88.63 o 
  -8   9   0      606.10      607.98     66.30 o 
  -7   9   0        9.78      -22.77     26.78 o 
  -6   9   0       10.59       13.32     27.06 o 
  -5   9   0      902.31      874.73     78.90 o 
  -4   9   0     1679.11     1415.41    107.38 o 
  -3   9   0       50.08       49.69     35.80 o 
  -2   9   0     3253.24     3184.47    466.68 o 
  -1   9   0     4518.36     4460.63    188.82 o 
   0   9   0       61.61       22.40     25.82 o 
   1   9   0     4252.39     4944.00    182.60 o 
   2   9   0        0.29      -16.46     22.79 o 
   3   9   0       19.02       20.62     43.67 o 
   4   9   0      133.32      114.41     58.13 o 
 -10  10   0       45.82       66.44     39.81 o 
  -9  10   0     1338.58     1476.52    117.14 o 
  -8  10   0      670.31      619.13     72.17 o 
  -7  10   0       26.86       19.33     31.64 o 
  -6  10   0      658.17      634.60     70.02 o 
  -4  10   0      101.97       73.60     37.23 o 
  -3  10   0      161.78      151.49     47.97 o 
  -2  10   0     1061.90      914.68     93.06 o 
  -1  10   0      632.04      532.08     81.62 o 
   0  10   0     3752.07     3975.82    178.46 o 
   1  10   0      174.14      120.86     49.26 o 
   2  10   0      251.07      203.04     61.72 o 
  -9  11   0      225.85      278.49     60.43 o 
  -8  11   0       53.19       18.76     32.93 o 
  -7  11   0     1304.36     1152.79    101.23 o 
  -6  11   0     1760.67     1690.89    128.16 o 
  -5  11   0       74.39       24.34     35.80 o 
  -4  11   0       93.22       44.53     39.38 o 
  -3  11   0       39.91       14.75     41.67 o 
  -2  11   0       89.72       13.60     41.24 o 
  -1  11   0       11.22        8.45     37.09 o 
   0  11   0       11.94      -32.94     44.11 o 
  -7  12   0       76.99       77.61     43.67 o 
  -6  12   0      278.95      342.79     68.59 o 
  -5  12   0     1247.80      988.70    100.65 o 
  -4  12   0      379.29      245.86     61.29 o 
  -3  12   0      639.72      566.31     88.77 o 
  -2  12   0     2550.88     2002.64    155.66 o 
   1 -12   1       59.79       17.47     50.69 o 
   2 -12   1      378.61      368.28     75.90 o 
   3 -12   1      419.19      341.79     69.88 o 
   4 -12   1     3326.03     2937.44    198.19 o 
   5 -12   1        0.12       44.39     42.96 o 
   6 -12   1     1034.91      840.79     90.77 o 
   7 -12   1     1644.43     1405.24    119.70 o 
  -1 -11   1      616.80      682.22     68.98 o 
   0 -11   1      556.82      511.49     61.20 o 
   1 -11   1     1909.15     1880.63    148.07 o 
   2 -11   1     1142.78     1022.93    101.23 o 
   3 -11   1      637.05      542.11     78.62 o 
   4 -11   1      459.41      517.91     75.04 o 
   5 -11   1      307.80      218.51     56.28 o 
   6 -11   1     1536.64     1548.55    122.72 o 
   7 -11   1      211.93      193.73     50.98 o 
   8 -11   1     1693.33     1729.84    132.46 o 
   9 -11   1      222.94      187.29     51.12 o 
  -3 -10   1     1259.05     1170.12    118.55 o 
  -2 -10   1      230.92      106.82     49.97 o 
  -1 -10   1      766.12      869.00    153.07 o 
   0 -10   1       92.01       75.45     35.89 o 
   1 -10   1      122.14       74.81     46.18 o 
   2 -10   1     1264.67     1236.01    157.36 o 
   3 -10   1      130.21      113.55     46.82 o 
   4 -10   1       59.28       13.32     32.22 o 
   5 -10   1      465.18      454.76     65.73 o 
   6 -10   1     4316.77     4548.71    259.05 o 
   7 -10   1     1739.68     1516.19    115.28 o 
   8 -10   1      331.40      321.17     59.28 o 
   9 -10   1     1859.68     1889.65    135.18 o 
  10 -10   1      406.41      454.47     70.17 o 
  -4  -9   1     2058.72     1960.54    159.52 o 
  -3  -9   1      245.66      151.06     56.71 o 
  -2  -9   1     1533.24     1511.61    131.31 o 
  -1  -9   1     3318.29     4088.47    259.33 o 
   0  -9   1      169.51      148.96     39.04 o 
   1  -9   1      610.13      509.72     51.59 o 
   2  -9   1     3760.35     4410.67    276.95 o 
   3  -9   1     4950.11     5143.85    634.80 o 
   4  -9   1      578.75      533.46     48.62 o 
   5  -9   1     3065.13     2952.04    178.28 o 
   6  -9   1     1197.10     1280.96     97.65 o 
   7  -9   1     2302.85     2427.79    153.94 o 
   8  -9   1     1297.67     1321.20    101.66 o 
   9  -9   1       71.27      103.95     37.66 o 
  10  -9   1      208.88      133.45     45.82 o 
  -5  -8   1        1.94       39.38     46.68 o 
  -4  -8   1        4.93       11.31     36.08 o 
  -3  -8   1     2264.41     2463.74    177.42 o 
  -2  -8   1       82.91       59.57     40.81 o 
  -1  -8   1      683.69      647.89     71.68 o 
   0  -8   1    12234.20    12536.03    343.83 o 
   1  -8   1      953.28      980.57     45.25 o 
   3  -8   1     1396.10     1274.02     73.40 o 
   4  -8   1     5743.16     5820.72    225.06 o 
   5  -8   1      346.61      335.58     34.72 o 
   6  -8   1     4021.15     4383.28    172.31 o 
   7  -8   1     3135.81     3085.79    179.28 o 
   8  -8   1     2494.54     2836.77    169.40 o 
   9  -8   1     2410.25     2677.82    164.97 o 
  10  -8   1      709.91      763.19     75.18 o 
  11  -8   1     2743.56     2884.31    178.28 o 
  -6  -7   1      461.27      521.49     80.76 o 
  -5  -7   1     1855.01     1954.23    151.22 o 
  -4  -7   1     2217.46     2264.83    162.53 o 
  -3  -7   1      425.53      406.94     66.44 o 
  -2  -7   1      424.00      403.36     61.86 o 
  -1  -7   1     3196.95     3155.66    174.29 o 
   0  -7   1      523.23      598.12     32.95 o 
   1  -7   1    23423.49    23406.56    682.44 o 
   2  -7   1      899.95      945.78     38.77 o 
   3  -7   1      148.56      152.58     15.20 o 
   4  -7   1     3118.75     3161.79    128.33 o 
   5  -7   1     1841.09     1811.99     80.34 o 
   6  -7   1      147.62      160.07     22.30 o 
   7  -7   1     1657.83     1621.15     75.44 o 
   8  -7   1     1088.70     1107.48     59.64 o 
   9  -7   1      301.89      346.94     50.55 o 
  10  -7   1      908.35     1011.04     83.63 o 
  -7  -6   1      249.41      209.34     57.28 o 
  -6  -6   1      270.08      193.73     52.70 o 
  -5  -6   1     1826.03     1555.00    125.30 o 
  -4  -6   1      457.50      446.45     65.44 o 
  -3  -6   1       89.27       97.37     38.23 o 
  -2  -6   1       38.39       46.40     18.98 o 
  -1  -6   1     3858.43     4025.22    122.69 o 
   0  -6   1     1059.67     1226.34     52.39 o 
   1  -6   1    13935.00    14369.12    452.10 o 
   2  -6   1     3864.15     3981.02    113.38 o 
   3  -6   1    11488.01    11631.68    305.05 o 
   4  -6   1      352.96      450.35     20.49 o 
   5  -6   1     8317.75     8293.87    222.60 o 
   6  -6   1     5579.83     5913.77    162.35 o 
   7  -6   1     2562.61     2632.01     79.99 o 
   8  -6   1      472.59      452.82     34.93 o 
   9  -6   1      161.67      186.01     41.96 o 
  10  -6   1       14.65       18.59     19.29 o 
  -8  -5   1      185.80      178.41     56.99 o 
  -7  -5   1        2.43       -9.88     37.80 o 
  -6  -5   1      318.17      303.41     60.86 o 
  -5  -5   1       91.37      324.17     55.85 o 
  -4  -5   1     5382.58     5405.90    308.88 o 
  -3  -5   1      254.38      220.08     45.25 o 
  -2  -5   1     7039.51     6898.60    284.03 o 
  -1  -5   1    18161.35    18338.39    485.78 o 
   0  -5   1    14684.51    13868.54    367.08 o 
   1  -5   1     5605.59     6060.05    166.14 o 
   2  -5   1     1248.04     1130.34     38.03 o 
   3  -5   1    15191.56    16881.10    439.25 o 
   4  -5   1    42396.13    43667.18   1126.66 o 
   5  -5   1     1676.75     1778.00     55.42 o 
   6  -5   1       15.71        9.51      8.72 o 
   7  -5   1      827.62      797.69     63.15 o 
   8  -5   1     6702.00     6765.14    367.16 o 
   9  -5   1     1122.97     1154.80     88.63 o 
  10  -5   1      368.03      369.57     51.41 o 
  11  -5   1        8.76       -2.49     43.17 o 
  -8  -4   1      177.10      125.58     47.68 o 
  -7  -4   1     5842.60     6295.45    362.87 o 
  -6  -4   1     1572.85     1511.75    113.41 o 
  -5  -4   1      915.72      953.78     80.91 o 
  -4  -4   1      315.79      301.12     45.68 o 
  -3  -4   1       68.49       44.53     23.77 o 
  -2  -4   1     2159.19     2135.95    133.03 o 
  -1  -4   1      361.35      255.56     19.66 o 
   0  -4   1     9103.86    10082.65    269.72 o 
   1  -4   1     7353.82     7688.07    245.72 o 
   2  -4   1    22052.52    23443.78    602.98 o 
   3  -4   1     3602.22     3398.83     98.29 o 
   4  -4   1    80706.86    84991.45   2177.76 o 
   5  -4   1     1139.13     1448.74     89.64 o 
   6  -4   1        6.28       -7.45     13.46 o 
   7  -4   1     5031.76     5105.61    280.10 o 
   8  -4   1      352.55      336.49     42.24 o 
   9  -4   1     3502.94     3553.19    210.07 o 
  10  -4   1      210.85      386.75     61.29 o 
  11  -4   1       12.70       -3.94     26.22 o 
  -9  -3   1      176.69      186.57     57.71 o 
  -8  -3   1      306.73      308.99     56.28 o 
  -7  -3   1     1025.08      973.67     85.63 o 
  -6  -3   1     5285.31     5591.20    316.04 o 
  -5  -3   1     1759.83     1790.84    119.14 o 
  -4  -3   1       36.52       47.68     21.62 o 
  -3  -3   1    18131.98    17519.80    904.59 o 
  -2  -3   1    36915.96    37338.95   1900.53 o 
  -1  -3   1     1509.36     1272.91     63.85 o 
   0  -3   1     9546.15     9438.81    307.31 o 
   1  -3   1     4694.74     5606.94    204.71 o 
   2  -3   1     1305.08     1126.77     33.63 o 
   3  -3   1    38883.20    40513.56   1394.26 o 
   4  -3   1     2223.00     2281.59    128.16 o 
   5  -3   1    10698.87    10562.78    548.17 o 
   6  -3   1     8151.03     7913.31    418.00 o 
   7  -3   1     3268.29     3268.80    188.16 o 
   8  -3   1      468.50      498.86     52.70 o 
  10  -3   1       95.70       65.52     27.59 o 
  11  -3   1       45.28       79.93     32.64 o 
 -10  -2   1       45.00       51.69     45.96 o 
  -9  -2   1      457.51      509.03     75.90 o 
  -8  -2   1     1459.34     1526.21    116.13 o 
  -7  -2   1      588.67      562.44     63.01 o 
  -6  -2   1     1850.27     1695.33    114.56 o 
  -5  -2   1      174.77      166.81     31.65 o 
  -4  -2   1    14772.28    14603.99    756.52 o 
  -3  -2   1     1065.71     1161.67     76.18 o 
  -2  -2   1     2202.28     2003.49    115.85 o 
  -1  -2   1       44.52      177.27     22.77 o 
   0  -2   1      703.21      530.27     34.47 o 
   1  -2   1     1383.72     1416.04     64.28 o 
   2  -2   1     1498.95     1613.46     60.91 o 
   3  -2   1       28.32       27.63     11.17 o 
   4  -2   1     1808.74     1806.88    104.25 o 
   5  -2   1    10843.42    11246.84    583.39 o 
   6  -2   1     1804.78     1957.24    119.14 o 
   7  -2   1    26407.20    25659.51   1317.00 o 
   8  -2   1      163.70      200.22     30.31 o 
   9  -2   1      126.55      160.88     30.68 o 
  10  -2   1       43.09       10.30     25.97 o 
  11  -2   1        2.21      -21.81     27.17 o 
 -10  -1   1      182.40      160.23     55.13 o 
  -9  -1   1       19.84       -6.59     34.22 o 
  -8  -1   1     2886.51     2759.44    176.71 o 
  -7  -1   1     3962.25     3930.09    229.12 o 
  -6  -1   1      864.63      789.54     66.59 o 
  -5  -1   1     2922.27     2886.17    166.68 o 
  -4  -1   1    15959.75    16153.12    830.55 o 
  -3  -1   1     6257.35     6465.14    339.67 o 
  -2  -1   1     8613.67     9591.46    494.04 o 
  -1  -1   1     2551.85     3450.66    187.59 o 
   0  -1   1    32477.18    27571.54   1103.63 o 
   1  -1   1    27134.31    28884.55    897.14 o 
   2  -1   1    20351.48    20263.64   1029.60 o 
   3  -1   1    10606.17    10501.06    540.43 o 
   4  -1   1     3575.15     4076.73    219.81 o 
   5  -1   1     3267.09     3275.67    183.58 o 
   6  -1   1    12476.88    11507.17    602.29 o 
   7  -1   1     1097.72     1439.42    178.91 o 
   8  -1   1     3011.73     3461.43    140.80 o 
   9  -1   1      441.49      412.00     44.05 o 
  10  -1   1        0.30       -3.54     23.87 o 
 -10   0   1      467.22      590.22     74.46 o 
  -9   0   1     1844.42     1971.70    139.19 o 
  -8   0   1       15.92       41.24     29.21 o 
  -7   0   1     2526.37     2363.07    146.92 o 
  -6   0   1      201.01      242.28     35.51 o 
  -5   0   1    25231.94    24294.36    830.28 o 
  -4   0   1     1546.74     1298.85     53.18 o 
  -3   0   1    36535.55    33671.37   1140.01 o 
  -2   0   1       46.83       80.47     11.45 o 
  -1   0   1     2209.89     2092.85    112.70 o 
   0   0   1    11059.73    13706.71    702.10 o 
   1   0   1        7.67       86.74     16.82 o 
   2   0   1    32350.50    33591.05   1037.65 o 
   3   0   1     6849.03     6568.24    343.68 o 
   4   0   1     3719.37     3635.10    199.76 o 
   6   0   1    12498.15    13071.20   1202.94 o 
   7   0   1       53.72       68.86     47.32 o 
   8   0   1      403.20      433.34     37.48 o 
   9   0   1     3820.96     4054.96    249.17 o 
  10   0   1      939.72     1158.52    106.24 o 
 -11   1   1       85.20       78.04     47.68 o 
 -10   1   1       96.19      187.15     52.41 o 
  -9   1   1     7887.68     9006.49    492.17 o 
  -8   1   1      210.97      296.11     45.68 o 
  -7   1   1      448.70      380.86     30.12 o 
  -6   1   1     2866.89     3006.48    115.04 o 
  -5   1   1     1631.57     1664.15     66.48 o 
  -2   1   1    56025.40    55076.15   1678.48 o 
  -1   1   1    14909.29    16493.21    639.96 o 
   0   1   1      425.88      476.78     23.25 o 
   1   1   1     7775.17     8026.09    313.68 o 
   2   1   1       71.92       76.03     16.30 o 
   3   1   1      291.98      228.25     15.42 o 
   4   1   1     1385.56     1204.08     53.69 o 
   5   1   1     1719.75     1624.11     71.29 o 
   6   1   1     4453.88     4414.28    168.40 o 
   7   1   1     2331.76     2324.40    151.65 o 
   8   1   1      101.43       91.35     37.66 o 
   9   1   1     2091.68     2772.90    189.60 o 
  10   1   1      966.15      998.87    103.52 o 
 -11   2   1      262.24      422.26     72.46 o 
 -10   2   1      264.76      366.42     58.28 o 
  -9   2   1       73.38      106.76     24.64 o 
  -8   2   1     2633.82     2845.69    116.09 o 
  -7   2   1     1651.12     1833.70    100.67 o 
  -6   2   1     3929.16     4806.31    489.67 o 
  -5   2   1     1606.41     1448.46     86.06 o 
  -4   2   1      454.21      360.40     28.35 o 
  -3   2   1      118.35      278.98     23.26 o 
  -2   2   1    34127.62    34384.52   1608.62 o 
  -1   2   1     2120.52     2929.49     79.15 o 
   0   2   1    59484.97    63181.53   1621.91 o 
   1   2   1     6590.97     5988.10    194.29 o 
   2   2   1    25704.74    25826.24    805.80 o 
   3   2   1      367.44      466.87     39.16 o 
   4   2   1      999.12     1095.63     53.43 o 
   5   2   1     1592.16     1577.34    106.11 o 
   6   2   1       32.33       24.63     23.20 o 
   7   2   1      563.35      475.38     59.00 o 
   8   2   1       89.33      150.49     45.11 o 
   9   2   1     3074.96     3642.55    235.71 o 
 -11   3   1      461.52      583.49     76.18 o 
 -10   3   1      217.81      203.26     32.42 o 
  -9   3   1        0.08       21.13     33.79 o 
  -8   3   1      631.66      764.95     44.37 o 
  -6   3   1    35835.03    35898.09   1822.63 o 
  -5   3   1     9937.09     9572.20    413.63 o 
  -4   3   1     4341.27     4107.34    134.60 o 
  -3   3   1      927.01     1079.10     39.17 o 
  -2   3   1    19086.96    22774.33    699.42 o 
  -1   3   1    13271.36    13665.95    354.75 o 
   0   3   1     3858.32     3827.36    106.93 o 
   1   3   1    23293.44    24980.66    777.63 o 
   2   3   1    17995.06    19230.08    603.62 o 
   3   3   1     2622.58     2605.08    100.25 o 
   4   3   1    11216.13    11336.17    370.62 o 
   5   3   1     2277.97     2330.13    149.50 o 
   6   3   1      633.43      577.48     65.73 o 
   7   3   1      288.15      338.35     57.28 o 
   8   3   1        6.20      -10.31     36.94 o 
   9   3   1       52.33       43.96     50.54 o 
 -10   4   1     1835.41     2559.52    163.82 o 
  -9   4   1     3935.65     5745.18    567.57 o 
  -7   4   1       47.46       48.98     13.92 o 
  -6   4   1       10.89       36.16     16.47 o 
  -5   4   1    19256.51    19838.99    690.08 o 
  -4   4   1       34.07       45.39      8.20 o 
  -3   4   1      201.81      303.96     15.13 o 
  -2   4   1     2324.69     2006.41    133.64 o 
  -1   4   1    20078.46    20127.22    525.59 o 
   0   4   1     3377.16     3089.72    126.82 o 
   1   4   1     6762.21     6626.09    185.02 o 
   2   4   1    16863.80    18955.50    503.83 o 
   3   4   1     4136.59     4099.66    149.20 o 
   4   4   1      848.56      748.63     47.52 o 
   5   4   1     8102.03     7657.70    422.58 o 
   6   4   1      927.24     1042.54     92.92 o 
   7   4   1      267.18      259.61     56.56 o 
   8   4   1      190.09      151.49     49.98 o 
 -11   5   1       13.81        2.29     21.62 o 
 -10   5   1      916.20      760.47     60.29 o 
  -9   5   1     7541.07     7393.07    314.75 o 
  -8   5   1     1709.38     1756.88     71.11 o 
  -7   5   1     2957.56     3028.77    133.32 o 
  -6   5   1     6435.52     6413.10    208.26 o 
  -5   5   1     1032.35      926.16     38.30 o 
  -4   5   1     9094.45    10261.39    271.13 o 
  -3   5   1     3310.35     3460.72     97.80 o 
  -2   5   1     2016.71     1789.61     65.47 o 
  -1   5   1    28709.28    29710.67    767.87 o 
   0   5   1    13335.02    14306.18    378.44 o 
   1   5   1      715.50      829.06     38.54 o 
   2   5   1     1012.05     1050.18     46.94 o 
   3   5   1     4221.59     4409.54    209.86 o 
   4   5   1      574.45      609.70     45.11 o 
   5   5   1     2219.55     2278.87    157.66 o 
   6   5   1      154.74      124.29     45.25 o 
   7   5   1      200.83      255.31     61.72 o 
 -10   6   1        0.03      -13.60     20.05 o 
  -9   6   1     1419.63     1446.31     83.20 o 
  -8   6   1      968.77     1048.99     64.44 o 
  -7   6   1     6349.58     6308.62    262.77 o 
  -6   6   1       52.45       72.68     11.74 o 
  -5   6   1     5903.47     6299.09    172.27 o 
  -4   6   1     1643.42     1698.19     53.99 o 
  -3   6   1     1167.75     1299.16     49.68 o 
  -2   6   1      121.73      116.13     14.90 o 
  -1   6   1     2821.18     2724.04     84.73 o 
   0   6   1     1125.78     1153.84     53.47 o 
   1   6   1       13.27       70.27     26.11 o 
   2   6   1     3245.88     3445.67    112.49 o 
   3   6   1     2696.15     2993.53    175.92 o 
   4   6   1     4860.07     5388.09    248.59 o 
   5   6   1     1943.02     2000.20    149.64 o 
   6   6   1      238.76      249.01     62.01 o 
  -9   7   1      311.07      405.94     58.57 o 
  -8   7   1      480.36      638.47     65.01 o 
  -7   7   1      852.81      816.50     41.95 o 
  -6   7   1    12600.36    13642.03    420.64 o 
  -5   7   1     2528.19     2724.88     96.81 o 
  -4   7   1     6716.98     6889.16    188.24 o 
  -3   7   1     9435.65     9049.60    283.11 o 
  -2   7   1     7087.17     6953.45    306.33 o 
  -1   7   1     1746.49     1580.20     60.65 o 
   0   7   1     1363.12     1244.69     52.82 o 
   1   7   1       38.52       16.78     18.55 o 
   2   7   1     2628.85     2688.61    152.57 o 
   3   7   1     3267.95     3496.18    140.57 o 
   4   7   1        9.09       20.48     36.08 o 
   5   7   1      317.73      343.51     70.17 o 
 -11   8   1       19.25       -0.43     31.21 o 
 -10   8   1        9.77      -15.04     28.50 o 
  -9   8   1     4332.60     5367.95    294.27 o 
  -8   8   1      674.59      689.45     68.16 o 
  -7   8   1      516.24      439.73     54.42 o 
  -6   8   1       36.30       64.86     29.07 o 
  -5   8   1     3065.53     2984.84    174.27 o 
  -4   8   1     1257.76     1272.65     55.99 o 
  -3   8   1     1395.39     1302.35     58.78 o 
  -2   8   1     5766.74     5626.91    172.89 o 
  -1   8   1     3352.16     3226.10    103.37 o 
   0   8   1      887.15      853.27     44.33 o 
   1   8   1     1109.14     1093.20     53.38 o 
   2   8   1     2838.51     3007.68    269.29 o 
   3   8   1       60.93       51.06     26.72 o 
   4   8   1      501.25      497.00     72.46 o 
 -10   9   1       38.00       55.99     38.09 o 
  -9   9   1      334.72      330.76     57.28 o 
  -8   9   1     6002.24     6618.65    353.41 o 
  -7   9   1     4303.20     4117.68    234.13 o 
  -6   9   1        7.75      -10.60     27.78 o 
  -5   9   1      279.23      239.41     48.97 o 
  -4   9   1     7925.11     7478.27    390.79 o 
  -3   9   1      744.69      621.28     67.59 o 
  -2   9   1       93.65        5.16     30.21 o 
  -1   9   1        3.66      -26.03     18.38 o 
   0   9   1      217.43      254.54     30.40 o 
   1   9   1     3824.05     4201.20    205.44 o 
   2   9   1      453.41      536.38     49.69 o 
   3   9   1       42.53       73.06     29.69 o 
 -10  10   1      472.83      570.17     81.77 o 
  -9  10   1       98.77       87.92     40.81 o 
  -8  10   1      582.74      636.75     71.17 o 
  -7  10   1       49.64       42.53     34.08 o 
  -6  10   1     1328.62     1419.99    110.25 o 
  -5  10   1      411.34      279.07     52.84 o 
  -4  10   1       42.85       25.06     30.78 o 
  -3  10   1     3418.38     3258.92    202.77 o 
  -2  10   1      261.57      109.25     46.39 o 
  -1  10   1      165.25      171.11     54.56 o 
   0  10   1       58.18       55.27     44.96 o 
  -9  11   1      236.52      244.28     59.43 o 
  -8  11   1      387.37      296.25     59.71 o 
  -7  11   1        0.23      -15.18     29.93 o 
  -6  11   1     1909.51     1847.69    136.90 o 
  -5  11   1     1499.00     1490.99    120.86 o 
  -4  11   1     4217.89     3637.11    225.11 o 
  -3  11   1       39.53       -4.87     35.37 o 
  -2  11   1       60.24       48.83     42.53 o 
  -1  11   1     1937.37     1778.67    141.62 o 
  -6  12   1        1.52       15.89     38.66 o 
  -5  12   1     1096.39      999.01     98.94 o 
  -4  12   1        9.70      -14.61     37.66 o 
  -3  12   1       24.36       -2.00     42.96 o 
   1 -12   2      775.07      734.12     97.22 o 
   2 -12   2      488.42      431.86     79.48 o 
   3 -12   2      137.07       94.36     52.26 o 
   4 -12   2     2652.56     2276.00    166.40 o 
   5 -12   2        0.57      -25.20     35.37 o 
   6 -12   2       61.45       87.34     44.53 o 
   7 -12   2        9.64       19.90     40.52 o 
  -1 -11   2      160.74      211.78     49.30 o 
   0 -11   2      532.90      602.61     66.62 o 
   1 -11   2      128.00      110.29     39.88 o 
   2 -11   2      758.62      749.73    136.32 o 
   3 -11   2     2262.23     2057.19    151.22 o 
   4 -11   2       22.75       18.18     34.22 o 
   6 -11   2      353.02      280.07     57.85 o 
   7 -11   2       26.40       -6.44     32.65 o 
   8 -11   2      486.77      510.03     73.46 o 
   9 -11   2        6.31      -22.20     31.22 o 
  -3 -10   2      623.68      540.68     91.92 o 
  -2 -10   2      392.67      300.40     70.45 o 
  -1 -10   2     2825.27     3100.23    423.73 o 
   0 -10   2      765.73      653.78     67.41 o 
   1 -10   2      133.48      102.77     37.52 o 
   2 -10   2      285.86      303.92     82.55 o 
   3 -10   2      138.09      119.61     35.12 o 
   4 -10   2     2647.05     2272.89    114.77 o 
   5 -10   2     2184.54     1976.14    138.47 o 
   6 -10   2      680.22      589.79     68.02 o 
   7 -10   2     4482.05     4387.76    252.17 o 
   8 -10   2        2.25      -23.63     24.77 o 
   9 -10   2        4.93      -19.48     31.50 o 
  10 -10   2      430.37      574.33     69.88 o 
  -4  -9   2      394.94      312.72     70.17 o 
  -3  -9   2       47.37       87.77     51.83 o 
  -2  -9   2      734.73      774.79     93.21 o 
  -1  -9   2       10.49       24.18     31.53 o 
   0  -9   2     1790.57     1855.13    103.83 o 
   1  -9   2      828.63      857.88     65.85 o 
   2  -9   2     5052.61     6076.21    364.30 o 
   3  -9   2     7933.33     7963.61    786.23 o 
   4  -9   2      846.82      729.61     56.21 o 
   5  -9   2     3213.14     3255.83    140.33 o 
   6  -9   2      363.15      403.01     39.73 o 
   7  -9   2      919.65      858.83     77.90 o 
   8  -9   2    10634.47    11467.65    577.95 o 
   9  -9   2      455.29      527.07     65.30 o 
  10  -9   2      144.24      171.11     47.54 o 
  -5  -8   2      545.78      573.75     83.06 o 
  -4  -8   2       30.44       25.34     40.95 o 
  -3  -8   2     7480.44     7267.63    421.86 o 
  -2  -8   2      578.40      657.51     79.19 o 
  -1  -8   2      603.84      667.33    172.54 o 
   0  -8   2       41.11       13.73     28.78 o 
   1  -8   2      101.28       36.46     27.91 o 
   2  -8   2     9186.80     9407.54   1058.53 o 
   3  -8   2      820.32      676.74     98.08 o 
   4  -8   2      884.65      861.51     54.49 o 
   5  -8   2       29.62        0.38     15.68 o 
   6  -8   2     9525.14     9710.55    404.25 o 
   7  -8   2      212.27      242.46     44.03 o 
   8  -8   2     4608.61     4789.70    188.77 o 
   9  -8   2     2858.68     3079.35    182.15 o 
  10  -8   2       67.40       78.90     36.23 o 
  -6  -7   2       37.53       49.40     43.82 o 
  -5  -7   2       99.56       47.39     39.23 o 
  -4  -7   2     1350.31     1275.23    111.11 o 
  -3  -7   2      229.02      215.36     52.70 o 
  -2  -7   2     6069.13     5903.37    343.10 o 
  -1  -7   2        9.07       -2.02     23.26 o 
   0  -7   2       17.38        4.83     14.03 o 
   1  -7   2     1814.84     1856.76     64.11 o 
   2  -7   2     6165.82     6051.63    218.97 o 
   3  -7   2     1414.54     1326.37     69.72 o 
   4  -7   2     2014.29     2023.99     90.32 o 
   6  -7   2     1552.01     1507.32     71.43 o 
   7  -7   2     2858.93     2981.61    122.95 o 
   8  -7   2      220.78      212.20     27.43 o 
   9  -7   2     1447.02     1693.27     81.74 o 
  10  -7   2     1882.74     1812.32    128.88 o 
  -7  -6   2       26.00        5.44     42.10 o 
  -6  -6   2        0.11      -15.90     33.08 o 
  -5  -6   2      893.00      697.32     77.61 o 
  -4  -6   2        0.02        7.88     28.92 o 
  -3  -6   2     5485.57     5113.20    298.57 o 
  -2  -6   2     1830.36     1651.37    121.29 o 
  -1  -6   2      693.35      707.63     94.57 o 
   0  -6   2    24899.52    24983.90    657.16 o 
   1  -6   2     5263.11     5235.32    173.01 o 
   2  -6   2       35.46      103.22     24.53 o 
   3  -6   2      334.96      271.11     22.89 o 
   4  -6   2      498.11      459.39     19.89 o 
   5  -6   2     7935.08     8083.83    216.64 o 
   6  -6   2     1036.55     1122.52     55.79 o 
   7  -6   2     1727.03     1672.96     84.13 o 
   8  -6   2      494.70      504.63     37.00 o 
   9  -6   2     4218.48     4273.68    168.59 o 
  10  -6   2      265.14      217.65     45.11 o 
  11  -6   2     2325.28     2349.18    159.95 o 
  -8  -5   2        7.61       15.46     37.37 o 
  -7  -5   2      120.40       38.52     37.80 o 
  -6  -5   2     3793.31     3619.78    226.68 o 
  -5  -5   2      217.44      206.62     45.54 o 
  -4  -5   2     4841.97     4618.88    270.65 o 
  -3  -5   2     3638.19     3386.94    205.06 o 
  -2  -5   2     4086.90     4188.85    244.44 o 
  -1  -5   2     2697.39     2333.84    107.56 o 
   0  -5   2      743.52      563.42     42.71 o 
   1  -5   2    18875.65    17635.00    460.86 o 
   2  -5   2     4904.28     4898.19    133.93 o 
   3  -5   2       14.41       45.78     11.16 o 
   4  -5   2    15685.40    16324.81    424.45 o 
   5  -5   2    30131.37    31909.44   1102.98 o 
   6  -5   2      185.42      186.13     21.62 o 
   7  -5   2      620.05      621.78     38.38 o 
   8  -5   2      457.85      457.64     34.12 o 
   9  -5   2      120.46       71.31     29.64 o 
  10  -5   2     4288.02     4624.61    270.65 o 
  -9  -4   2      116.58      147.77     52.70 o 
  -8  -4   2        0.55      -43.39     28.93 o 
  -7  -4   2       11.54        6.30     31.93 o 
  -6  -4   2     1721.93     1592.66    117.42 o 
  -5  -4   2    14390.66    14027.19    741.91 o 
  -4  -4   2      916.61      847.38     74.18 o 
  -3  -4   2     1501.26     1503.59    104.96 o 
  -2  -4   2     2076.80     1940.92    126.73 o 
  -1  -4   2    29261.97    34321.32   1633.76 o 
   0  -4   2      244.97      203.15     26.47 o 
   1  -4   2     3680.26     3349.28    132.53 o 
   2  -4   2     7811.32     8953.30    320.32 o 
   3  -4   2     1887.78     1693.87     69.53 o 
   4  -4   2       12.28      168.70     19.33 o 
   5  -4   2     3317.69     3347.16    126.92 o 
   6  -4   2     7326.64     7545.57    271.78 o 
   7  -4   2      528.82      510.60     50.84 o 
   8  -4   2      116.39      142.04     33.08 o 
   9  -4   2     1057.14      917.12     77.47 o 
  10  -4   2      357.69      282.36     51.98 o 
  11  -4   2      529.18      780.76     81.40 o 
  -9  -3   2      578.26      682.14     81.77 o 
  -8  -3   2       71.64      124.29     45.39 o 
  -7  -3   2       69.29       76.46     34.22 o 
  -6  -3   2        7.70       54.12     29.35 o 
  -5  -3   2     7513.76     7192.16    391.94 o 
  -4  -3   2     4240.63     4640.93    260.48 o 
  -3  -3   2      342.43      241.71     35.94 o 
  -2  -3   2     3312.24     3585.27    203.63 o 
  -1  -3   2      704.41      626.58     54.13 o 
   0  -3   2    91875.06    82905.26   3884.84 o 
   1  -3   2      221.21       97.22     15.12 o 
   2  -3   2    28206.91    29943.39   1033.26 o 
   3  -3   2    10597.84    12167.03    424.21 o 
   4  -3   2       28.83       12.95      9.52 o 
   5  -3   2     1552.09     1557.57     96.95 o 
   6  -3   2     3509.61     3527.56    199.48 o 
   7  -3   2        0.17       -3.58     17.61 o 
   8  -3   2     4994.87     4618.16    262.48 o 
   9  -3   2      487.85      493.13     55.56 o 
  10  -3   2      820.41     1106.50    106.46 o 
  11  -3   2      106.67      160.72     36.30 o 
 -10  -2   2      180.84      126.58     50.26 o 
  -9  -2   2        1.14      -11.17     27.35 o 
  -8  -2   2      270.25      280.35     51.69 o 
  -7  -2   2     2656.09     2663.07    167.83 o 
  -6  -2   2     6441.59     6260.65    344.39 o 
  -5  -2   2     3664.70     3434.48    197.76 o 
  -4  -2   2     1719.58     1555.28     99.81 o 
  -3  -2   2     3843.65     4069.14    224.25 o 
  -2  -2   2    54501.90    58458.63   2962.78 o 
  -1  -2   2     4880.80     4818.35    264.20 o 
   0  -2   2     5651.91     5946.48    184.90 o 
   1  -2   2        3.12       42.80      9.21 o 
   2  -2   2    55276.08    59194.85   1517.54 o 
   3  -2   2     3777.22     3646.74    145.56 o 
   4  -2   2     8097.52     7542.71    396.09 o 
   5  -2   2       13.59       53.55     18.18 o 
   6  -2   2     5410.86     5116.64    280.67 o 
   7  -2   2       11.49       70.02     27.20 o 
   8  -2   2      143.65      170.97     39.67 o 
   9  -2   2     2178.55     3287.15    238.35 o 
  10  -2   2       65.88        6.89     24.34 o 
 -10  -1   2       63.39       88.35     41.52 o 
  -9  -1   2      136.14      122.14     41.38 o 
  -8  -1   2      946.57     1036.82     88.07 o 
  -7  -1   2      164.64      148.91     35.23 o 
  -6  -1   2     5869.74     5738.41    314.32 o 
  -5  -1   2       78.65       89.92     24.06 o 
  -4  -1   2     2182.94     2177.91    127.73 o 
  -3  -1   2     2044.77     1839.96    107.54 o 
  -2  -1   2   145354.56   143184.52   7277.51 o 
  -1  -1   2      195.76      115.27     18.90 o 
   0  -1   2     2881.36     2625.76     84.54 o 
   1  -1   2     2705.09     3413.56     92.14 o 
   2  -1   2     1544.68     2210.72     93.60 o 
   3  -1   2    49782.27    48076.57   1470.12 o 
   4  -1   2     5991.97     5307.09    284.11 o 
   5  -1   2    15421.01    15228.34    787.31 o 
   6  -1   2    14675.12    13896.44    724.44 o 
   8  -1   2      450.61      531.80     41.40 o 
   9  -1   2      245.53      223.04     35.09 o 
  10  -1   2      741.09      893.81     60.81 o 
 -11   0   2      181.58      102.52     53.12 o 
 -10   0   2      701.94      689.73     79.19 o 
  -9   0   2     1846.92     2233.62    152.36 o 
  -8   0   2     3990.61     4159.64    242.29 o 
  -7   0   2     2104.37     1946.79    125.01 o 
  -6   0   2     1732.54     1596.81    102.39 o 
  -5   0   2    17173.77    17314.89    889.26 o 
  -4   0   2      112.43      244.57     26.92 o 
  -3   0   2    26435.31    26061.33   1323.87 o 
  -2   0   2    29463.68    27145.11   1250.99 o 
  -1   0   2    14394.61    13383.64    752.01 o 
   0   0   2    11840.02    14072.08    478.28 o 
   1   0   2        1.77       45.44     17.40 o 
   2   0   2     5786.62     6224.81    202.55 o 
   3   0   2     1743.87     1692.41     72.32 o 
   4   0   2     3967.68     4442.13    154.52 o 
   5   0   2     4258.73     4481.69    248.31 o 
   6   0   2     1235.58     1458.88    188.00 o 
   7   0   2     3806.85     3956.81    212.58 o 
   8   0   2      410.10      418.75     39.05 o 
   9   0   2     3090.29     3520.54    224.97 o 
  10   0   2       17.38       49.69     40.24 o 
 -11   1   2      755.56      776.51     88.35 o 
 -10   1   2      657.08      661.66     74.75 o 
  -9   1   2      314.94      325.18     53.13 o 
  -8   1   2     2213.85     2315.53    146.49 o 
  -7   1   2     2268.46     2193.95    134.18 o 
  -6   1   2     1126.09      930.43     65.87 o 
  -5   1   2    13224.70    12829.76    660.29 o 
  -4   1   2     1942.31     2018.67    111.98 o 
  -3   1   2      115.95      108.13     30.57 o 
  -2   1   2     2761.75     2678.87    102.03 o 
  -1   1   2     1760.03     1646.21     72.89 o 
   0   1   2    19349.84    23635.76    727.31 o 
   1   1   2    32809.19    33625.46   1039.30 o 
   2   1   2     9055.57     8584.99    277.56 o 
   3   1   2    19227.27    17817.66    713.13 o 
   4   1   2     6448.12     6799.65    330.22 o 
   5   1   2     1540.82     1718.24    189.24 o 
   7   1   2       52.55       30.80     21.06 o 
   8   1   2     2329.17     2460.87    167.26 o 
   9   1   2      684.82      838.07     90.92 o 
 -11   2   2     1530.93     1930.75    146.35 o 
 -10   2   2      634.69      722.81     76.04 o 
  -9   2   2      189.63      207.05     42.39 o 
  -8   2   2       41.54       86.77     28.78 o 
  -7   2   2     2387.52     2481.79     98.02 o 
  -6   2   2      314.28      345.34     29.14 o 
  -5   2   2     8495.22     8127.34    281.15 o 
  -4   2   2     8327.85     7941.69    208.14 o 
  -3   2   2    48111.25    45337.85   1153.26 o 
  -2   2   2     4294.01     5531.48    223.10 o 
  -1   2   2      407.73      325.35     17.28 o 
   0   2   2    18017.66    18982.27    427.49 o 
   1   2   2      718.36      522.01     19.02 o 
   2   2   2     8006.17     7838.62    210.16 o 
   3   2   2     1639.61     1763.85     58.77 o 
   4   2   2      728.64      635.84     31.34 o 
   5   2   2      912.44      886.45     49.09 o 
   6   2   2     1332.70     1311.74    100.08 o 
   7   2   2       19.61       13.17     28.92 o 
   8   2   2      885.61      969.96     94.93 o 
   9   2   2      584.80      711.07     82.77 o 
 -10   3   2      129.99      182.42     44.68 o 
  -9   3   2     3639.11     4075.30    236.56 o 
  -8   3   2      124.30      167.47     22.38 o 
  -7   3   2     1385.18     1552.33     65.40 o 
  -6   3   2     1316.10     1476.08     68.72 o 
  -5   3   2     3827.73     3565.51    155.23 o 
  -4   3   2     4560.09     3939.22    127.96 o 
  -3   3   2      577.90      566.96     39.45 o 
  -1   3   2    12520.27    13430.22    352.53 o 
   0   3   2    18778.07    20129.79    524.63 o 
   1   3   2     4309.00     4301.81    122.79 o 
   2   3   2      500.59      494.08     35.22 o 
   3   3   2    10542.66    11223.71    366.77 o 
   4   3   2       54.99       31.52     19.40 o 
   5   3   2     1360.01     1298.71     72.59 o 
   6   3   2     6415.44     6645.86    374.18 o 
   7   3   2     3273.87     3778.16    236.56 o 
   8   3   2      488.04      466.93     75.32 o 
 -11   4   2     1345.85      994.72     72.89 o 
 -10   4   2      590.95      557.57     51.69 o 
  -9   4   2      624.09      550.56     52.27 o 
  -8   4   2    10851.17    11864.97    519.00 o 
  -7   4   2     1932.84     2208.41    109.83 o 
  -6   4   2      471.76      470.42     34.50 o 
  -5   4   2    20675.13    20090.35    619.33 o 
  -4   4   2       46.07       55.54      8.26 o 
  -3   4   2    12404.34    14084.34    438.45 o 
  -2   4   2       15.79       30.20      8.32 o 
  -1   4   2      300.29      303.26     18.35 o 
   0   4   2    29261.29    30752.99    800.66 o 
   1   4   2     8998.63     8765.99    240.45 o 
   2   4   2     3306.18     3356.98    152.87 o 
   3   4   2     3227.69     3167.63    122.71 o 
   4   4   2     1483.42     1467.03     72.86 o 
   5   4   2       35.45        5.69     22.12 o 
   6   4   2       10.66       37.37     34.51 o 
   7   4   2        1.69      -10.31     37.66 o 
 -11   5   2      149.45      183.14     39.24 o 
 -10   5   2        4.10      -10.74     21.34 o 
  -9   5   2      141.79      138.75     34.08 o 
  -8   5   2      854.80      943.47     62.86 o 
  -7   5   2     3018.72     3099.83    142.63 o 
  -6   5   2     5106.70     4802.70    158.26 o 
  -5   5   2     1029.90      913.98     82.19 o 
  -4   5   2    20875.59    21376.91    665.63 o 
  -3   5   2     2889.90     2624.11     77.34 o 
  -2   5   2      166.38      116.68     13.44 o 
  -1   5   2       52.54       45.47     11.22 o 
   0   5   2    11297.34    12247.46    329.38 o 
   1   5   2     9871.26    10913.28    298.04 o 
   2   5   2        0.94        2.42     14.92 o 
   3   5   2     1494.39     1460.45     72.12 o 
   4   5   2     1018.84     1081.83     63.03 o 
   5   5   2     3391.54     3558.06    222.96 o 
   6   5   2       94.72      129.87     51.55 o 
   7   5   2       11.76       -6.73     41.52 o 
 -11   6   2       30.56       23.20     23.05 o 
 -10   6   2     2276.54     2340.16    122.15 o 
  -9   6   2      627.62      626.01     51.98 o 
  -8   6   2     1279.62     1347.39     76.18 o 
  -7   6   2      520.83      545.40     42.82 o 
  -6   6   2       69.98       88.63     20.62 o 
  -5   6   2     7143.02     7976.98    253.25 o 
  -4   6   2     1824.43     1897.19     59.30 o 
  -3   6   2      240.30      311.39     33.07 o 
  -2   6   2    10399.36    10097.93    272.26 o 
  -1   6   2     2493.93     2242.13     73.05 o 
   0   6   2     3068.68     3236.19    101.31 o 
   1   6   2     2949.45     3002.38     98.83 o 
   2   6   2       74.60       44.10     24.37 o 
   3   6   2     1473.99     1485.04     75.98 o 
   4   6   2      790.49      811.57     58.32 o 
   5   6   2       82.98      112.12     47.25 o 
   6   6   2      345.40      428.85     76.32 o 
  -8   7   2      166.47      179.13     29.07 o 
  -7   7   2      271.44      316.34     28.69 o 
  -6   7   2      313.42      380.89     31.15 o 
  -5   7   2     1325.03     1291.72     55.66 o 
  -4   7   2     5178.56     5109.01    168.76 o 
  -3   7   2     3648.42     3762.20    129.13 o 
  -2   7   2        0.01       14.64     13.39 o 
  -1   7   2    13008.85    12590.87    338.25 o 
   0   7   2     6426.20     6324.76    183.10 o 
   1   7   2       53.11       59.44     20.11 o 
   2   7   2        8.61       12.47     26.42 o 
   3   7   2     5151.47     5366.18    248.74 o 
   4   7   2      296.49      289.42     41.04 o 
   5   7   2       25.98       -0.57     43.10 o 
 -11   8   2       49.67       86.91     45.68 o 
 -10   8   2      590.70      654.22     73.46 o 
  -9   8   2      957.05     1152.94     96.22 o 
  -8   8   2       15.64        9.16     29.78 o 
  -7   8   2     6304.52     6752.68    353.70 o 
  -6   8   2    10408.42    11169.79    557.33 o 
  -5   8   2     1111.28     1131.18     53.53 o 
  -4   8   2       74.88       68.36     20.69 o 
  -3   8   2     6568.41     6311.22    207.60 o 
  -2   8   2      109.85      107.80     23.14 o 
  -1   8   2      296.13      256.11     45.10 o 
   0   8   2      803.98      782.38     42.29 o 
   1   8   2      197.13      263.75     34.77 o 
   2   8   2     1565.48     1744.10    122.86 o 
   3   8   2       40.48       66.94     29.29 o 
   4   8   2     2816.69     2834.16    127.54 o 
 -10   9   2       11.52       -4.15     30.78 o 
  -9   9   2        0.94       -7.02     31.50 o 
  -8   9   2       98.27      131.02     41.52 o 
  -7   9   2     1607.55     1712.80    120.43 o 
  -6   9   2      116.79      100.52     38.66 o 
  -5   9   2      328.37      312.43     51.98 o 
  -4   9   2       68.10       77.61     35.80 o 
  -3   9   2      747.51      668.82     69.59 o 
  -2   9   2     6765.46     6174.40    208.79 o 
  -1   9   2      188.11      192.90     31.57 o 
   0   9   2     1596.03     1660.04    136.90 o 
   1   9   2     1102.11     1256.18     90.63 o 
   2   9   2        8.60        2.50     24.56 o 
  -9  10   2      249.99      323.03     60.57 o 
  -8  10   2     1481.64     1641.63    122.72 o 
  -7  10   2      115.34      147.77     43.82 o 
  -6  10   2      282.37      243.71     50.41 o 
  -5  10   2       88.67       66.87     35.65 o 
  -4  10   2      623.61      626.72     73.32 o 
  -3  10   2      569.60      400.50     66.59 o 
  -2  10   2      651.57      752.17     81.62 o 
  -1  10   2      536.16      451.61     72.17 o 
  -8  11   2      764.98      838.50     85.92 o 
  -7  11   2      182.12      120.42     43.24 o 
  -6  11   2      176.31      131.88     46.39 o 
  -5  11   2      239.98      218.22     56.56 o 
  -4  11   2     1278.06     1061.73    100.80 o 
  -3  11   2       97.37       26.63     38.66 o 
  -2  11   2      136.32       53.12     46.68 o 
   0 -12   3      269.86      347.79     59.34 o 
   1 -12   3     1048.04     1161.21    171.04 o 
   2 -12   3      180.64      168.98     46.67 o 
   3 -12   3      206.63      137.03     58.42 o 
   4 -12   3       59.92       97.08     49.69 o 
   5 -12   3       73.34       40.38     41.24 o 
   6 -12   3     2724.52     2436.81    172.13 o 
   7 -12   3       26.02        0.72     33.22 o 
  -2 -11   3        0.15      -24.92     46.97 o 
  -1 -11   3      266.99      174.69     68.45 o 
   0 -11   3     1320.34     1438.11     96.44 o 
   1 -11   3      190.04      165.07     45.39 o 
   2 -11   3      467.51      615.67     72.17 o 
   3 -11   3      163.50      116.38     37.40 o 
   4 -11   3      115.26       96.61     34.42 o 
   5 -11   3      960.06      738.99     82.91 o 
   6 -11   3       63.13       25.06     36.08 o 
   7 -11   3      403.11      361.12     63.29 o 
   8 -11   3        3.21       -4.15     28.92 o 
   9 -11   3        7.71       21.62     38.66 o 
  -3 -10   3      200.18      106.10     60.14 o 
  -2 -10   3      408.94      448.46     79.76 o 
  -1 -10   3       12.40      -19.19     34.85 o 
   0 -10   3     1145.47     1243.77    113.40 o 
   1 -10   3     5295.97     5630.80    601.01 o 
   2 -10   3     1218.42     1337.16    184.99 o 
   3 -10   3      135.62      129.20     43.74 o 
   4 -10   3     1967.75     1776.11     97.89 o 
   5 -10   3       20.76       -0.37     23.46 o 
   6 -10   3      793.55      693.22     55.12 o 
   7 -10   3       40.28       22.77     38.52 o 
   8 -10   3      634.44      709.64     75.47 o 
   9 -10   3     3082.24     3409.71    207.50 o 
  -5  -9   3     1172.26     1071.33    116.12 o 
  -4  -9   3       29.47      -14.18     39.81 o 
  -3  -9   3       20.22        3.87     44.96 o 
  -2  -9   3     5570.76     5272.01    327.21 o 
  -1  -9   3      146.48      105.90     36.98 o 
   0  -9   3       95.25       56.45     35.02 o 
   1  -9   3      140.90      105.41     39.45 o 
   2  -9   3      474.50      474.18     53.32 o 
   3  -9   3     8072.40     7340.75    538.57 o 
   4  -9   3     1410.89     1306.90     76.61 o 
   5  -9   3     4980.20     4848.70    196.76 o 
   6  -9   3      181.56      200.55     31.74 o 
   7  -9   3      778.55      758.09     52.85 o 
   8  -9   3      881.54      870.18     58.61 o 
   9  -9   3     1379.00     1206.64     98.51 o 
  10  -9   3      356.57      406.23     62.01 o 
  -6  -8   3      404.10      333.91     72.32 o 
  -5  -8   3        0.19        6.44     41.67 o 
  -4  -8   3       82.01       56.42     46.54 o 
  -3  -8   3      809.88      675.13     83.06 o 
  -2  -8   3      214.93      110.83     46.39 o 
  -1  -8   3    14090.89    17742.48    895.99 o 
   0  -8   3     1229.14     1210.80     79.89 o 
   1  -8   3      225.61      190.60     36.69 o 
   2  -8   3     4276.25     4294.96    331.51 o 
   3  -8   3     4215.76     3867.12    163.97 o 
   4  -8   3     4309.61     4060.23    167.04 o 
   5  -8   3      154.35      155.06     41.10 o 
   6  -8   3     2453.66     2428.34    108.05 o 
   7  -8   3      391.81      419.99     38.34 o 
   8  -8   3     2957.59     2922.39    126.05 o 
   9  -8   3      103.57      129.19     27.38 o 
  -7  -7   3     1023.22     1027.94    107.67 o 
  -6  -7   3        6.58        5.16     36.66 o 
  -5  -7   3      338.06      329.90     67.73 o 
  -4  -7   3       56.34       88.63     45.68 o 
  -3  -7   3      183.82      114.26     44.53 o 
  -2  -7   3     2718.70     2430.51    169.12 o 
  -1  -7   3      466.54      492.76    129.94 o 
   0  -7   3     2541.12     2946.10    136.07 o 
   1  -7   3     5560.83     5929.15    245.01 o 
   2  -7   3      634.07      631.19     49.12 o 
   3  -7   3      936.06      779.18     50.79 o 
   4  -7   3    10270.47     9997.85    365.42 o 
   5  -7   3        3.17       15.76     15.45 o 
   6  -7   3     4603.66     4719.80    183.06 o 
   7  -7   3       51.65       81.61     20.91 o 
   8  -7   3      496.00      481.43     37.52 o 
   9  -7   3       97.08      100.95     36.08 o 
  10  -7   3      240.95      271.76     51.55 o 
  -7  -6   3        9.66        6.87     33.51 o 
  -6  -6   3      767.38      644.05     79.19 o 
  -5  -6   3       31.54        5.73     32.36 o 
  -4  -6   3        7.78       -3.15     32.36 o 
  -3  -6   3     4709.41     4472.10    269.79 o 
  -2  -6   3     3625.09     3115.86    199.05 o 
  -1  -6   3       28.69       26.10     23.43 o 
   0  -6   3     7185.61     7161.92    277.67 o 
   1  -6   3     9191.19    10258.81    380.59 o 
   2  -6   3    38534.11    38132.87   1478.74 o 
   3  -6   3     8931.49     8594.74    315.60 o 
   4  -6   3       88.84       91.05     18.79 o 
   5  -6   3     1660.16     1728.25     76.89 o 
   6  -6   3    14427.29    14985.63    531.00 o 
   7  -6   3       72.68       72.72     18.27 o 
   8  -6   3      255.76      202.16     26.95 o 
   9  -6   3     1854.16     1867.17    129.74 o 
  10  -6   3      171.90      147.34     43.68 o 
  11  -6   3      634.74      665.67     74.32 o 
  -8  -5   3      221.93      223.81     57.42 o 
  -7  -5   3       34.37       31.07     39.23 o 
  -6  -5   3      414.14      315.58     56.85 o 
  -5  -5   3      345.14      354.39     56.56 o 
  -4  -5   3     8328.55     7640.52    424.30 o 
  -3  -5   3     6488.03     6252.35    352.56 o 
  -2  -5   3    12577.64    12151.42    650.12 o 
  -1  -5   3     2224.10     2268.19    223.25 o 
   0  -5   3    12495.44    13132.53    476.12 o 
   1  -5   3       89.27       59.82     30.07 o 
   2  -5   3     8869.08     8998.22    529.33 o 
   3  -5   3     7672.19     8003.76    291.00 o 
   4  -5   3      600.78      563.63     34.65 o 
   5  -5   3       25.03       64.68     14.76 o 
   6  -5   3      561.86      504.63     33.53 o 
   7  -5   3    11481.46    11667.16    416.30 o 
   8  -5   3       50.50       54.41     28.49 o 
   9  -5   3      542.62      541.53     59.86 o 
  10  -5   3     1548.55     1340.80    105.24 o 
  11  -5   3       83.98       24.20     34.22 o 
  -9  -4   3       48.26       26.78     42.24 o 
  -8  -4   3     2413.83     2234.62    159.67 o 
  -7  -4   3        0.25       -0.29     28.06 o 
  -6  -4   3     1028.16      914.54     82.77 o 
  -5  -4   3     1790.32     1996.19    137.04 o 
  -4  -4   3     6005.49     5383.85    304.44 o 
  -3  -4   3      219.51      202.33     40.10 o 
  -2  -4   3        4.55       -1.00     20.76 o 
  -1  -4   3    14747.99    15620.84    821.10 o 
   0  -4   3     4513.02     3869.85    155.18 o 
   1  -4   3    30595.22    28185.72    983.64 o 
   2  -4   3    18384.19    17366.38    612.32 o 
   3  -4   3    26404.36    26758.86    929.49 o 
   4  -4   3    15871.15    17022.36    594.93 o 
   5  -4   3      992.17     1018.20     48.32 o 
   6  -4   3      236.94      204.61     20.85 o 
   7  -4   3      283.66      316.85     26.35 o 
   8  -4   3     2657.11     2646.74    164.82 o 
   9  -4   3      597.38      541.68     59.71 o 
  10  -4   3       14.68       -0.86     29.35 o 
  -9  -3   3      251.41      191.44     51.41 o 
  -8  -3   3       40.26       34.08     36.23 o 
  -7  -3   3     4458.31     4457.21    263.77 o 
  -6  -3   3     5492.07     5087.57    290.98 o 
  -5  -3   3     1534.84     1377.74    100.37 o 
  -4  -3   3     5910.08     5368.09    298.57 o 
  -3  -3   3     2730.98     2367.36    146.49 o 
  -2  -3   3      757.04      556.86     53.41 o 
  -1  -3   3     3154.39     2875.86    174.70 o 
   0  -3   3     1563.20     1454.68     45.63 o 
   1  -3   3     6263.69     6348.01    186.62 o 
   2  -3   3      871.17     1097.87     85.09 o 
   3  -3   3     7953.38     8635.84    306.23 o 
   4  -3   3     7676.97     8067.62    286.26 o 
   5  -3   3    14684.15    15148.76    528.45 o 
   6  -3   3      493.40      398.31     49.90 o 
   7  -3   3     2102.70     1931.18    125.16 o 
   8  -3   3      693.95      650.49     63.72 o 
   9  -3   3      157.48      134.17     36.66 o 
  10  -3   3      385.80      568.23     60.71 o 
 -10  -2   3      312.51      372.86     68.59 o 
  -9  -2   3      368.06      375.73     63.72 o 
  -8  -2   3       40.82       53.41     33.65 o 
  -7  -2   3     5783.15     5411.91    306.73 o 
  -6  -2   3     1222.82     1176.85     87.92 o 
  -5  -2   3     4287.74     4006.27    227.83 o 
  -4  -2   3       21.00       16.47     18.76 o 
  -3  -2   3     5582.03     5630.29    306.16 o 
  -2  -2   3     1059.88     1003.02     73.89 o 
  -1  -2   3    10026.63     9404.66    294.87 o 
   0  -2   3     6515.12     6277.55    198.93 o 
   1  -2   3    14083.38    14494.30    742.20 o 
   2  -2   3     9192.60    10095.92    270.09 o 
   3  -2   3      325.61      432.76     19.20 o 
   4  -2   3    14575.43    13399.51    814.59 o 
   5  -2   3     3699.24     3597.40    150.43 o 
   6  -2   3     6350.53     6002.32    327.78 o 
   7  -2   3     1697.06     1749.46    118.28 o 
   8  -2   3      309.46      263.04     45.68 o 
   9  -2   3       72.77       61.70     27.06 o 
  10  -2   3        7.19      -11.55     23.60 o 
 -10  -1   3      129.95      101.66     45.68 o 
  -9  -1   3     1003.13      997.58     90.49 o 
  -8  -1   3      527.59      451.32     57.71 o 
  -7  -1   3    10995.05    11175.09    592.99 o 
  -6  -1   3      232.06      227.24     37.37 o 
  -5  -1   3     3792.85     3440.78    195.61 o 
  -4  -1   3    22753.14    22831.33   1169.22 o 
  -3  -1   3     4195.32     4207.04    230.26 o 
  -2  -1   3      688.48     1067.26     43.23 o 
  -1  -1   3    18847.67    17508.84    723.87 o 
   0  -1   3    64238.28    64417.48   1985.55 o 
   1  -1   3      108.45       53.47      9.36 o 
   2  -1   3     2569.45     2406.39    106.64 o 
   3  -1   3     3497.19     3706.83    104.20 o 
   4  -1   3      140.03      155.63     46.18 o 
   5  -1   3     1025.04     1119.87     79.76 o 
   6  -1   3        1.47       11.02     18.90 o 
   7  -1   3     7456.32     7428.87    405.68 o 
   8  -1   3     1848.45     2433.20    269.93 o 
   9  -1   3     1800.84     1851.20     91.69 o 
  10  -1   3      877.87      994.71     64.65 o 
 -11   0   3      433.63      479.67     75.47 o 
 -10   0   3      196.12      254.74     54.85 o 
  -9   0   3       32.44       64.43     34.65 o 
  -8   0   3      228.60      256.31     43.96 o 
  -7   0   3        0.06       12.74     19.76 o 
  -6   0   3    12043.54    11937.34    622.77 o 
  -5   0   3     6903.92     6261.23    333.22 o 
  -4   0   3    37220.31    37787.59   1918.72 o 
  -3   0   3     8081.46     8663.77    521.96 o 
  -2   0   3     2176.46     2193.98     75.45 o 
  -1   0   3     7943.58     9254.88    290.32 o 
   0   0   3    26172.54    29006.02    890.61 o 
   1   0   3    18551.98    20593.33    636.62 o 
   2   0   3      275.99      234.14     19.85 o 
   3   0   3     5739.38     5405.95    183.59 o 
   4   0   3    42271.48    42724.33   1331.35 o 
   5   0   3     3433.19     3118.78    120.25 o 
   7   0   3     1352.62     1683.82    140.19 o 
   8   0   3      346.99      255.41     36.64 o 
   9   0   3      691.24      776.39     61.35 o 
 -11   1   3     1566.27     2214.00    161.10 o 
 -10   1   3      857.07     1077.49     95.36 o 
  -9   1   3      565.59      688.73     68.16 o 
  -8   1   3      404.33      388.90     47.83 o 
  -7   1   3      477.97      499.15     47.40 o 
  -6   1   3     1057.13      890.34     63.44 o 
  -5   1   3    10612.41    10826.40    559.91 o 
  -4   1   3    14271.19    14160.84    446.49 o 
  -3   1   3      156.85      302.22     64.00 o 
  -2   1   3    33165.88    32929.43   1014.55 o 
  -1   1   3       40.98       57.11      6.90 o 
   0   1   3    32531.21    34483.63   1059.78 o 
   1   1   3      992.73      724.41     30.42 o 
   2   1   3     1343.63     1075.91     48.75 o 
   3   1   3     9252.79     9234.38    303.72 o 
   4   1   3     1961.83     2113.90    120.14 o 
   5   1   3     3043.61     3134.85    241.72 o 
   6   1   3       55.04       75.59     23.07 o 
   7   1   3      500.64      561.67     44.07 o 
   8   1   3       84.57       28.55     31.00 o 
   9   1   3      467.78      533.37     69.74 o 
 -10   2   3      567.90      534.66     64.01 o 
  -9   2   3       99.30      104.10     35.37 o 
  -8   2   3     2521.40     2523.88    152.51 o 
  -7   2   3      103.32      123.00     25.63 o 
  -6   2   3     1596.41     1454.23     60.18 o 
  -5   2   3     1676.91     1421.18     55.69 o 
  -4   2   3     3889.59     4505.77    147.87 o 
  -3   2   3     9481.46     9247.92    369.31 o 
  -2   2   3     2145.55     1900.11     87.21 o 
  -1   2   3    53313.30    55727.26   2153.28 o 
   0   2   3     8070.23     9007.53    278.67 o 
   1   2   3      191.42      246.65     15.87 o 
   2   2   3    11551.04    12674.10    519.95 o 
   3   2   3       23.76       32.82     12.27 o 
   4   2   3     6329.79     6489.56    184.02 o 
   5   2   3      418.75      368.61     29.65 o 
   6   2   3      116.66      136.81     28.52 o 
   7   2   3     4285.66     4602.41    274.94 o 
   8   2   3      955.11     1176.71    104.09 o 
 -11   3   3     3152.36     2676.96    145.06 o 
 -10   3   3       97.58      145.48     36.80 o 
  -9   3   3      141.29       94.50     31.21 o 
  -8   3   3     5569.76     5786.57    262.84 o 
  -7   3   3    11770.53    11874.21    381.01 o 
  -6   3   3        0.94       -0.51      9.41 o 
  -5   3   3      752.34      656.22     43.25 o 
  -4   3   3     2243.92     2150.56     99.38 o 
  -3   3   3      259.20      309.28     27.92 o 
  -2   3   3    10965.76    12020.02    377.71 o 
  -1   3   3      589.02      573.41     22.92 o 
   0   3   3     2900.67     3302.50     94.97 o 
   1   3   3    27244.02    28544.49    645.71 o 
   2   3   3     4351.57     4419.40    112.01 o 
   3   3   3    15805.46    15634.95    415.05 o 
   4   3   3     1927.63     1958.27     88.69 o 
   5   3   3      270.46      271.29     37.24 o 
   6   3   3      175.68      311.43     57.28 o 
   7   3   3     1296.67     1327.07    113.11 o 
   8   3   3      497.93      527.64     71.89 o 
 -11   4   3     2318.83     2009.08    117.42 o 
 -10   4   3      893.74      882.89     69.59 o 
  -9   4   3      347.12      305.56     45.54 o 
  -8   4   3     1814.91     1908.70    104.11 o 
  -7   4   3     1342.43     1443.01     80.33 o 
  -6   4   3     2899.65     2921.40    133.89 o 
  -5   4   3       32.54       49.17      8.47 o 
  -4   4   3     3397.90     3136.63    139.05 o 
  -3   4   3    44672.58    47048.84   1821.92 o 
  -2   4   3    44281.54    45966.55   1413.75 o 
  -1   4   3      259.04      338.90     19.70 o 
   0   4   3     1141.11     1392.73     66.98 o 
   1   4   3     5279.72     5768.48    164.53 o 
   2   4   3     7459.96     7348.00    306.26 o 
   3   4   3        7.77       -3.98     18.48 o 
   4   4   3     3192.27     3329.54    155.51 o 
   5   4   3     1253.58     1384.43    140.74 o 
   6   4   3     3534.45     3722.74    234.27 o 
   7   4   3        5.46      -39.09     29.21 o 
 -11   5   3        5.07        7.73     28.06 o 
 -10   5   3       29.36       68.59     28.06 o 
  -9   5   3    11349.63    12083.69    496.76 o 
  -8   5   3        4.72       13.17     19.19 o 
  -7   5   3     4490.56     4483.27    196.33 o 
  -6   5   3      489.13      426.56     35.94 o 
  -5   5   3        4.83       25.63     16.32 o 
  -4   5   3     2461.16     2458.29    114.56 o 
  -3   5   3      698.45      700.90     42.76 o 
  -2   5   3      194.98      177.86     15.98 o 
  -1   5   3       56.43       80.13     13.25 o 
   0   5   3      591.61      558.29     29.32 o 
   1   5   3      320.01      347.45     32.12 o 
   2   5   3     5498.43     6013.23    211.61 o 
   3   5   3     1171.00     1179.04     64.80 o 
   4   5   3     2192.51     2359.89    106.84 o 
   5   5   3      137.59       90.99     29.90 o 
   6   5   3      435.92      478.38     72.17 o 
 -11   6   3       59.35       56.99     28.64 o 
 -10   6   3      261.34      282.65     42.82 o 
  -9   6   3     1960.32     1791.27     98.38 o 
  -8   6   3     6542.31     6718.46    285.68 o 
  -7   6   3     1650.64     1731.85     90.93 o 
  -6   6   3      268.50      292.10     31.50 o 
  -5   6   3     1578.19     1760.20     89.50 o 
  -4   6   3     1033.64     1083.29     49.36 o 
  -3   6   3       41.14       72.08     34.01 o 
  -2   6   3      389.79      405.02     24.67 o 
  -1   6   3       19.18        7.33     14.88 o 
   0   6   3     9049.02     8789.16    243.69 o 
   1   6   3    13553.61    14090.25    384.21 o 
   2   6   3      116.55      125.40     27.82 o 
   3   6   3       58.19       59.97     24.96 o 
   4   6   3      981.31     1051.06     74.31 o 
   5   6   3      195.54      183.85     39.48 o 
 -10   7   3      283.05      285.22     40.53 o 
  -9   7   3     3254.85     3443.07    163.25 o 
  -8   7   3       48.40       65.29     25.49 o 
  -7   7   3     1774.60     1743.16     93.51 o 
  -6   7   3    16618.48    18748.17    616.18 o 
  -5   7   3     3305.81     3411.97    120.50 o 
  -4   7   3     8808.73     8805.95    280.56 o 
  -3   7   3      156.45      182.35     24.22 o 
  -2   7   3     1026.41      952.04     49.01 o 
  -1   7   3       57.82       56.18     21.60 o 
   0   7   3        0.12       -4.48     15.49 o 
   1   7   3      336.88      352.70     38.14 o 
   2   7   3      143.93      127.40     30.75 o 
   3   7   3      301.34      349.38     61.15 o 
   4   7   3      402.35      540.35    116.26 o 
 -10   8   3     1580.26     2000.20    142.48 o 
  -9   8   3     1448.84     1795.57    128.74 o 
  -8   8   3      127.08       95.94     38.37 o 
  -7   8   3       53.08       40.38     19.92 o 
  -6   8   3     8688.71     9449.12    390.22 o 
  -5   8   3     2981.89     3112.46    113.95 o 
  -4   8   3      126.01       92.64     22.08 o 
  -3   8   3     2134.63     2281.04     90.45 o 
  -2   8   3      251.84      218.60     29.64 o 
  -1   8   3     6120.17     5989.64    204.67 o 
   0   8   3     3677.86     3762.12    185.01 o 
   1   8   3       46.46       31.50     36.80 o 
   2   8   3      477.11      536.54     56.85 o 
   3   8   3        0.90        3.84     28.19 o 
 -10   9   3      147.73      146.62     47.97 o 
  -9   9   3      913.31      956.21     90.20 o 
  -8   9   3      339.69      437.16     66.16 o 
  -7   9   3      892.28      819.74     76.75 o 
  -6   9   3      477.63      434.29     54.99 o 
  -5   9   3     3500.23     3584.70    208.50 o 
  -4   9   3     1503.09     1360.10     64.27 o 
  -3   9   3     1339.95     1291.12     82.12 o 
  -2   9   3       27.61       16.18     20.42 o 
  -1   9   3      751.63      728.79     49.44 o 
   0   9   3      106.95      117.13     35.37 o 
   1   9   3      362.68      500.01     63.72 o 
   2   9   3      391.42      471.08     66.30 o 
  -9  10   3      136.63      171.54     51.84 o 
  -8  10   3      112.12      131.73     43.10 o 
  -7  10   3      285.54      296.97     55.56 o 
  -6  10   3     3006.00     2956.63    185.30 o 
  -5  10   3        1.03      -16.47     27.49 o 
  -4  10   3     2280.49     2039.87    143.20 o 
  -3  10   3     2115.17     1718.96    128.59 o 
  -2  10   3       83.48       45.25     39.09 o 
  -7  11   3      155.56      191.16     51.98 o 
  -6  11   3      617.64      535.66     69.74 o 
  -5  11   3        3.64       23.05     38.09 o 
  -4  11   3      937.17      859.26     90.77 o 
  -3  11   3      191.84      226.38     59.57 o 
   0 -12   4      245.61      310.11     59.06 o 
   1 -12   4      814.00      991.83    129.59 o 
   2 -12   4        2.25      -34.27     31.56 o 
   3 -12   4     3424.49     4409.66    301.86 o 
   4 -12   4      130.92       77.98     56.85 o 
   5 -12   4      258.71      226.24     60.29 o 
   6 -12   4      352.45      248.29     59.28 o 
   7 -12   4      299.69      252.45     60.29 o 
  -2 -11   4        2.95      -46.83     48.11 o 
  -1 -11   4        4.97      -40.53     44.25 o 
   0 -11   4       15.22        8.91     37.56 o 
   1 -11   4      239.44      249.97     50.17 o 
   2 -11   4     3300.06     4562.60    304.15 o 
   3 -11   4       52.16        4.47     32.15 o 
   4 -11   4     1185.27      939.96     72.43 o 
   5 -11   4     4926.93     4208.86    186.70 o 
   6 -11   4       14.89       -6.23     23.39 o 
   7 -11   4      291.12      275.92     60.29 o 
   8 -11   4      711.45      682.71     78.04 o 
  -4 -10   4      450.70      479.53     90.20 o 
  -3 -10   4      209.50      221.37     70.74 o 
  -2 -10   4       21.41       24.63     44.96 o 
  -1 -10   4      398.72      259.61     70.31 o 
   0 -10   4       48.81       11.65     36.04 o 
   1 -10   4      577.64      670.93     63.47 o 
   2 -10   4       67.12       54.69     33.39 o 
   3 -10   4      214.11      240.57     70.38 o 
   4 -10   4     2370.46     2127.02    111.20 o 
   5 -10   4      119.54       72.65     30.52 o 
   6 -10   4     7281.78     7109.96    340.31 o 
   7 -10   4        0.58       -2.55     24.87 o 
   8 -10   4       18.70       -2.55     21.49 o 
   9 -10   4     1129.06      993.43     90.20 o 
  -5  -9   4     1323.63     1175.13    121.13 o 
  -4  -9   4      129.87      120.99     52.69 o 
  -3  -9   4       93.97       55.13     46.68 o 
  -2  -9   4      673.74      541.82     85.49 o 
  -1  -9   4      118.78      119.99     82.55 o 
   0  -9   4    11400.74    13171.25    497.65 o 
   1  -9   4     1814.63     1962.76    252.10 o 
   2  -9   4      286.49      325.75     48.79 o 
   3  -9   4     1872.20     1603.51    153.08 o 
   4  -9   4     7810.92     6973.29    307.38 o 
   5  -9   4     2544.06     2293.96    110.12 o 
   6  -9   4      102.95      108.08     27.87 o 
   7  -9   4     6798.54     6762.05    262.15 o 
   8  -9   4      971.11      927.82     59.96 o 
   9  -9   4       46.09       11.01     21.67 o 
  -6  -8   4     1522.99     1464.49    136.33 o 
  -5  -8   4      201.96      235.55     61.72 o 
  -4  -8   4     2370.33     2140.68    166.11 o 
  -3  -8   4     1459.70     1249.02    115.40 o 
  -2  -8   4      805.97      715.22     89.06 o 
  -1  -8   4        3.19       40.18     31.95 o 
   0  -8   4      210.45      199.81     40.93 o 
   1  -8   4     2106.43     2459.20    122.06 o 
   2  -8   4     1490.91     1510.65     86.93 o 
   3  -8   4      738.17      700.21     53.74 o 
   4  -8   4     1784.43     1614.57     93.94 o 
   5  -8   4     3756.22     3726.69    155.03 o 
   6  -8   4      324.24      300.58     37.65 o 
   7  -8   4     3202.00     3242.26    137.43 o 
   8  -8   4     3256.40     3124.40    133.90 o 
   9  -8   4      720.73      748.59     76.75 o 
  10  -8   4      658.94      765.91     80.62 o 
  -7  -7   4       14.63       21.34     40.24 o 
  -6  -7   4        1.93      -11.31     36.80 o 
  -5  -7   4     3039.43     2653.76    187.59 o 
  -4  -7   4      714.04      512.47     70.88 o 
  -3  -7   4     4046.21     3738.63    239.57 o 
  -2  -7   4     5713.58     5371.39    322.48 o 
  -1  -7   4     1774.86     2018.17    108.43 o 
   0  -7   4     3387.06     3771.07    167.22 o 
   1  -7   4       42.77       44.81     26.42 o 
   2  -7   4      325.48      306.41     38.69 o 
   3  -7   4     9880.11     9378.79    418.93 o 
   4  -7   4     1130.35     1054.38     59.23 o 
   5  -7   4     3353.06     3270.25    134.98 o 
   6  -7   4       40.90       64.89     19.77 o 
   7  -7   4     4844.27     4667.83    182.95 o 
   8  -7   4     1371.20     1414.99     72.36 o 
   9  -7   4      420.75      326.04     54.42 o 
  10  -7   4      310.88      429.85     63.87 o 
  -8  -6   4      836.48      775.36     90.92 o 
  -7  -6   4        8.31       -1.00     35.51 o 
  -6  -6   4      229.48      208.77     56.42 o 
  -5  -6   4      244.72      194.16     53.56 o 
  -4  -6   4     1989.04     1692.90    132.03 o 
  -3  -6   4    10086.58     9185.63    510.22 o 
  -2  -6   4      657.37      479.67     65.30 o 
  -1  -6   4     8200.01     8510.45    476.71 o 
   0  -6   4      594.96      654.99     79.90 o 
   1  -6   4      210.34      201.12     14.62 o 
   2  -6   4     2106.33     2328.74    105.25 o 
   3  -6   4     3064.66     3153.84    218.66 o 
   4  -6   4     1378.20     1250.50     63.02 o 
   5  -6   4      353.96      364.64     35.51 o 
   6  -6   4     1336.74     1410.60     68.04 o 
   7  -6   4       68.80       91.10     21.00 o 
   8  -6   4     4980.86     5193.54    296.99 o 
   9  -6   4      167.10      194.31     42.24 o 
  10  -6   4     1386.00     1449.32    115.28 o 
  -8  -5   4       39.62       -8.31     33.08 o 
  -7  -5   4     1881.56     1508.60    123.87 o 
  -6  -5   4      537.05      450.89     60.86 o 
  -5  -5   4      624.59      440.74     60.29 o 
  -4  -5   4      214.84      232.54     50.12 o 
  -3  -5   4     9240.53     8325.29    461.39 o 
  -1  -5   4      312.82      315.01     54.42 o 
   0  -5   4    40380.30    45245.65   1570.84 o 
   1  -5   4     2041.43     1787.59     89.79 o 
   2  -5   4     5198.61     4438.16    173.28 o 
   3  -5   4    23466.90    22691.63   1195.78 o 
   4  -5   4     2607.65     2302.90     96.18 o 
   5  -5   4      675.79      681.40     40.12 o 
   6  -5   4      103.01       93.53     24.56 o 
   7  -5   4      135.71      182.56     37.80 o 
   8  -5   4     2298.37     2384.55    154.80 o 
   9  -5   4     2850.24     2982.97    188.31 o 
  10  -5   4      329.64      298.54     55.13 o 
  -9  -4   4       10.53      -13.32     33.79 o 
  -8  -4   4        3.42      -29.93     28.21 o 
  -7  -4   4      350.82      432.15     61.58 o 
  -6  -4   4     3819.02     3646.99    224.25 o 
  -5  -4   4       26.86      -11.31     27.63 o 
  -4  -4   4       27.04       -6.87     26.06 o 
  -3  -4   4     2912.92     2603.50    167.11 o 
  -2  -4   4    25618.69    24765.38   1285.35 o 
  -1  -4   4      728.96      920.84     81.91 o 
   0  -4   4    36545.43    39480.89   1185.21 o 
   1  -4   4     6329.63     7196.55    193.83 o 
   2  -4   4     3295.79     2895.36    103.95 o 
   3  -4   4     1549.54     1457.46     65.34 o 
   4  -4   4    15190.21    15057.41    529.64 o 
   5  -4   4     2791.64     2864.28    112.99 o 
   6  -4   4     3162.87     3226.22    126.41 o 
   7  -4   4     1008.42      876.16     75.61 o 
   8  -4   4     5540.98     5373.82    305.30 o 
   9  -4   4      144.90       97.51     34.79 o 
  10  -4   4      703.77      648.92     70.02 o 
 -10  -3   4      516.82      543.97     84.06 o 
  -9  -3   4      879.54      903.23     90.06 o 
  -8  -3   4      100.57       98.08     39.66 o 
  -7  -3   4     4252.17     4214.34    252.17 o 
  -6  -3   4      801.34      749.88     73.17 o 
  -5  -3   4      452.38      419.40     49.98 o 
  -4  -3   4     5231.95     5002.08    283.68 o 
  -3  -3   4     3928.68     3476.15    206.78 o 
  -2  -3   4     8308.57     7785.43    425.44 o 
  -1  -3   4     8255.48     7846.81    336.02 o 
   0  -3   4    17814.21    18892.15    588.84 o 
   1  -3   4       11.65       34.01     16.52 o 
   2  -3   4    13632.26    13703.87    377.14 o 
   3  -3   4    10662.29    10870.63    286.58 o 
   4  -3   4     7314.71     6898.67    187.83 o 
   5  -3   4     1092.60     1084.82     50.57 o 
   6  -3   4     2879.11     2638.01    159.52 o 
   7  -3   4     3520.23     3368.61    200.91 o 
   8  -3   4     1218.86     1118.73     90.34 o 
   9  -3   4       93.14      114.55     35.37 o 
 -10  -2   4      391.84      389.04     68.31 o 
  -9  -2   4        0.05       -0.14     29.07 o 
  -8  -2   4     7318.14     6668.34    375.61 o 
  -7  -2   4     2074.39     2047.46    137.61 o 
  -6  -2   4      199.19      152.92     37.23 o 
  -5  -2   4      120.78      111.40     29.35 o 
  -4  -2   4     1554.95     1714.09    113.99 o 
  -3  -2   4     4394.68     4626.61    261.05 o 
  -2  -2   4      165.59      250.61     48.25 o 
  -1  -2   4     9139.77     8214.06    259.70 o 
   0  -2   4     2229.18     1958.50     69.36 o 
   1  -2   4    33210.79    34297.12   1169.72 o 
   2  -2   4      122.83      285.39     16.64 o 
   3  -2   4    26781.00    24977.97    675.09 o 
   4  -2   4     7077.37     7523.53    204.02 o 
   5  -2   4      310.35      310.57     38.09 o 
   6  -2   4        5.76       44.96     23.05 o 
   7  -2   4     2993.92     2877.44    176.56 o 
   8  -2   4     1696.04     1586.36    114.42 o 
  10  -2   4       28.37       -0.08     23.17 o 
 -10  -1   4       62.42      102.24     41.52 o 
  -9  -1   4      246.01      363.70     59.43 o 
  -8  -1   4      927.46      948.76     83.34 o 
  -7  -1   4    10059.26    10098.38    539.72 o 
  -6  -1   4      948.94     1012.19     78.33 o 
  -5  -1   4     1611.01     1562.44    103.39 o 
  -4  -1   4    28352.57    26665.63   1366.40 o 
  -3  -1   4    18385.42    16833.14    528.44 o 
  -2  -1   4     2360.78     2584.14    109.33 o 
  -1  -1   4      140.22      150.97     15.17 o 
   0  -1   4      211.38      350.62     21.41 o 
   1  -1   4     7446.09     7420.38    237.82 o 
   2  -1   4    45571.08    44166.06   1370.48 o 
   3  -1   4     1662.19     1743.70     71.51 o 
   4  -1   4      278.25      273.66     45.53 o 
   5  -1   4    22742.81    22918.50    725.28 o 
   7  -1   4     4015.90     3861.64    227.69 o 
   9  -1   4      108.50       39.51     26.30 o 
 -11   0   4       39.48      126.72     50.69 o 
 -10   0   4      882.84     1079.63     97.22 o 
  -9   0   4     2880.87     3385.51    207.92 o 
  -8   0   4       66.97      147.05     36.23 o 
  -7   0   4     1688.64     1480.82    101.53 o 
  -6   0   4     2449.87     2436.81    146.06 o 
  -5   0   4    21228.82    20836.28    654.66 o 
  -4   0   4      465.20      511.37     30.01 o 
  -3   0   4     3492.71     3227.17    110.43 o 
  -2   0   4     2936.70     3215.99    107.66 o 
  -1   0   4     8603.79     9238.41    290.26 o 
   0   0   4    15067.51    16160.19    540.07 o 
   1   0   4    15426.34    15302.45    479.72 o 
   2   0   4    19829.31    20113.93    631.89 o 
   3   0   4     1131.40     1231.70     57.31 o 
   4   0   4       33.96        4.45     15.00 o 
   5   0   4     1055.63     1073.79     59.93 o 
   6   0   4    11398.95    10908.17    580.53 o 
   7   0   4        9.11       -2.71     19.53 o 
   8   0   4      125.33       97.31     26.41 o 
   9   0   4      297.74      284.60     39.65 o 
 -10   1   4        7.75        8.31     30.07 o 
  -9   1   4      164.78      140.75     37.94 o 
  -8   1   4     1534.18     1556.71    106.68 o 
  -7   1   4      156.04      169.74     22.77 o 
  -6   1   4       64.07      160.21     84.55 o 
  -5   1   4    45132.13    43931.95   1361.27 o 
  -4   1   4     2431.21     2533.24     90.31 o 
  -3   1   4     4397.88     3674.74    228.98 o 
  -2   1   4      120.39      175.99     12.77 o 
  -1   1   4     2523.32     2231.33     77.68 o 
   0   1   4     9956.74     9485.77    302.57 o 
   1   1   4     2619.62     2350.51     69.17 o 
   2   1   4        5.70       13.96     12.36 o 
   3   1   4      269.38      303.41     27.68 o 
   4   1   4       22.26       17.82     15.98 o 
   5   1   4     3341.74     3593.66    230.26 o 
   6   1   4      888.38      940.83     47.10 o 
   7   1   4      385.36      358.09     60.93 o 
   8   1   4     1492.90     1542.74     82.27 o 
 -11   2   4      314.69      304.98     51.41 o 
 -10   2   4      108.59       44.39     31.79 o 
  -9   2   4      116.39       84.05     32.79 o 
  -8   2   4       20.69        4.71     23.55 o 
  -7   2   4     2213.59     2138.75     84.59 o 
  -6   2   4    14657.05    14223.75    450.62 o 
  -5   2   4     1110.93     1300.52    105.60 o 
  -4   2   4     8067.83     6832.43    466.04 o 
  -3   2   4     8701.33     9482.63    381.91 o 
  -2   2   4     8970.01     9074.52    288.22 o 
  -1   2   4      856.72      853.22     37.52 o 
   0   2   4     1061.93     1011.06     44.04 o 
   1   2   4     3578.48     3916.15    112.23 o 
   2   2   4      781.17      789.40     63.15 o 
   3   2   4     2963.93     2993.33    112.99 o 
   4   2   4     6649.94     6872.94    298.51 o 
   5   2   4     6316.09     6403.19    188.23 o 
   6   2   4      100.67       52.65     20.28 o 
   7   2   4       13.68       21.36     22.26 o 
   8   2   4      416.05      457.05     71.60 o 
 -11   3   4      534.27      532.80     58.28 o 
 -10   3   4      984.85      851.39     69.45 o 
  -9   3   4        8.27        7.88     23.63 o 
  -8   3   4        3.81       -4.01     20.48 o 
  -7   3   4     1113.47     1089.80     69.02 o 
  -6   3   4       21.90       -1.29     15.18 o 
  -5   3   4    20532.47    20285.25    628.92 o 
  -4   3   4       30.24       39.95     16.32 o 
  -3   3   4      287.36      399.07     35.51 o 
  -2   3   4    86268.55    90297.36   3990.02 o 
  -1   3   4     4720.80     4487.23    141.10 o 
   0   3   4     4759.71     4476.76    108.85 o 
   1   3   4      444.13      560.55     23.38 o 
   2   3   4      839.24      944.95     39.41 o 
   3   3   4     3040.20     3209.13    101.80 o 
   4   3   4     6680.25     7133.58    205.35 o 
   5   3   4      206.76      201.01     34.97 o 
   6   3   4        4.61       22.59     37.09 o 
   7   3   4      269.98      336.63     63.29 o 
 -11   4   4      358.44      323.46     52.27 o 
 -10   4   4      549.40      538.96     53.56 o 
  -9   4   4        0.16       20.91     23.77 o 
  -8   4   4     3686.49     3889.57    180.57 o 
  -7   4   4     4174.04     3857.20    174.85 o 
  -6   4   4     3000.72     2754.57    129.31 o 
  -5   4   4       20.82       30.50     16.61 o 
  -4   4   4      296.02      386.04     34.94 o 
  -3   4   4     6653.81     6462.42    269.79 o 
  -2   4   4    10686.88    12087.97    384.31 o 
  -1   4   4    26230.56    28298.00   1023.43 o 
   0   4   4        1.76        6.80      9.64 o 
   1   4   4     2767.57     2774.26     88.52 o 
   2   4   4      711.13      703.67     45.58 o 
   3   4   4     4350.01     4840.99    258.33 o 
   4   4   4      803.49      848.16     56.08 o 
   5   4   4       65.99       82.61     28.81 o 
   6   4   4      315.15      263.31     42.35 o 
 -11   5   4       39.51       29.50     27.49 o 
 -10   5   4       22.51       73.03     29.35 o 
  -9   5   4      902.30      919.69     66.30 o 
  -8   5   4       15.36        8.88     20.91 o 
  -7   5   4      595.26      586.79     47.97 o 
  -6   5   4     1920.74     1762.78     92.51 o 
  -5   5   4     5712.42     6004.33    254.75 o 
  -4   5   4      135.21      126.43     26.20 o 
  -3   5   4     6573.98     6785.95    218.03 o 
  -2   5   4     3856.42     4094.25    118.11 o 
  -1   5   4     1839.46     1803.65     60.10 o 
   0   5   4     2130.31     2163.93     72.17 o 
   1   5   4     7244.80     7558.33    257.08 o 
   2   5   4      831.13      807.59     50.19 o 
   3   5   4     3063.47     3351.16    135.95 o 
   4   5   4      631.07      686.87     55.14 o 
   5   5   4       73.47       38.53     29.93 o 
   6   5   4      284.86      271.62     66.16 o 
 -11   6   4      222.81      246.00     42.53 o 
 -10   6   4      710.71      709.92     56.85 o 
  -9   6   4     1049.67     1026.79     69.88 o 
  -8   6   4        2.00      -21.91     20.33 o 
  -7   6   4     1661.72     1751.18     94.37 o 
  -6   6   4      349.05      346.23     37.09 o 
  -5   6   4     5102.03     5297.64    228.97 o 
  -4   6   4     2677.13     2665.52    113.20 o 
  -3   6   4     3191.42     3142.95    112.79 o 
  -2   6   4     4076.34     3908.02    136.36 o 
  -1   6   4        2.82      -12.31     14.31 o 
   0   6   4     5109.04     5139.92    151.87 o 
   1   6   4     3495.92     3347.05    130.24 o 
   2   6   4     3368.83     3356.79    134.18 o 
   3   6   4        0.34       -0.04     21.93 o 
   4   6   4      428.39      403.19     47.44 o 
   5   6   4       68.43       58.10     32.55 o 
 -10   7   4      107.70      108.25     32.79 o 
  -9   7   4     4207.67     4629.33    211.50 o 
  -8   7   4     2836.12     3120.30    151.50 o 
  -7   7   4     2903.85     3167.99    151.50 o 
  -6   7   4     1595.52     1606.59     70.04 o 
  -5   7   4     1260.06     1313.81     60.28 o 
  -4   7   4      216.09      193.90     25.95 o 
  -3   7   4     2602.36     2587.24    109.76 o 
  -2   7   4     7940.43     7695.62    252.24 o 
  -1   7   4       63.65       54.38     21.43 o 
   0   7   4     9218.64     9019.67    387.78 o 
   1   7   4      333.06      445.31     59.86 o 
   2   7   4     3372.69     3493.12    141.46 o 
   3   7   4      533.20      501.47     62.86 o 
   4   7   4        6.16       22.04     30.56 o 
  -8   8   4     2451.44     2557.02    102.57 o 
  -7   8   4        1.02        4.16     17.92 o 
  -6   8   4      342.91      443.27     38.07 o 
  -5   8   4     4174.55     4414.29    154.00 o 
  -4   8   4      482.18      423.92     33.89 o 
  -3   8   4      149.41      149.65     25.06 o 
  -2   8   4      935.75      840.48     50.58 o 
  -1   8   4      190.32      120.99     35.94 o 
   0   8   4       41.50       16.18     31.64 o 
   1   8   4     3381.15     3208.51    171.98 o 
   2   8   4      452.05      653.93     76.32 o 
 -10   9   4      791.18      869.72     89.48 o 
  -9   9   4       48.06       98.80     41.24 o 
  -8   9   4      198.11      198.32     46.97 o 
  -7   9   4     1233.53     1098.54     92.21 o 
  -6   9   4      615.94      742.43     72.89 o 
  -5   9   4       43.23       32.85     21.46 o 
  -4   9   4     5657.77     5634.17    194.26 o 
  -3   9   4      866.62      910.82     54.09 o 
  -2   9   4       70.46       28.25     21.64 o 
  -1   9   4       35.45       17.76     28.35 o 
   0   9   4       23.42       35.08     31.93 o 
   1   9   4       27.85       -2.00     34.65 o 
  -8  10   4      298.24      153.49     46.11 o 
  -7  10   4      254.94      195.74     48.26 o 
  -6  10   4      232.45      212.35     51.55 o 
  -5  10   4      973.42      895.92     84.92 o 
  -4  10   4        2.85       16.04     35.65 o 
  -3  10   4        9.98       16.47     33.36 o 
  -1  10   4      287.11      249.44     50.12 o 
  -5  11   4     1018.55      994.86     97.65 o 
   0 -12   5      532.53      666.57     77.03 o 
   1 -12   5     1163.40     1131.02     88.63 o 
   2 -12   5       58.28       87.42     40.55 o 
   3 -12   5      712.97      825.27    133.74 o 
   4 -12   5      489.53      612.40     69.50 o 
   5 -12   5      259.03      150.42    101.24 o 
   6 -12   5       11.33       14.60     44.10 o 
   7 -12   5       53.51       42.53     45.25 o 
  -2 -11   5       74.44       49.40     62.00 o 
  -1 -11   5     1944.30     2141.54    178.57 o 
   0 -11   5      557.51      619.25     80.18 o 
   1 -11   5     1313.81     1493.80    106.88 o 
   2 -11   5      840.81      966.64    111.04 o 
   3 -11   5      242.21      121.80     64.72 o 
   4 -11   5      109.89       77.71     36.73 o 
   5 -11   5        4.14      -20.97     25.22 o 
   6 -11   5       39.61       -0.37     25.38 o 
   7 -11   5     1555.06     1429.73    168.09 o 
   8 -11   5      332.30      344.22     64.15 o 
  -3 -10   5       42.74      -11.02     46.68 o 
  -2 -10   5      384.13      294.39     73.89 o 
  -1 -10   5        0.79      -21.77     50.55 o 
   0 -10   5      216.60      268.71     64.65 o 
   1 -10   5     7286.19     8750.01    838.57 o 
   2 -10   5       73.79       48.35     38.74 o 
   3 -10   5     3221.35     3346.63    167.69 o 
   4 -10   5     2453.36     2169.68    113.97 o 
   5 -10   5       30.06        5.44     26.27 o 
   6 -10   5       73.01       60.12     30.31 o 
   7 -10   5      290.31      278.44     66.15 o 
   8 -10   5     1028.62      959.14     64.74 o 
   9 -10   5      172.61      135.88     48.25 o 
  -5  -9   5      125.52      103.24     55.13 o 
  -4  -9   5        1.71      -33.79     42.24 o 
  -3  -9   5     1842.10     1703.06    146.64 o 
  -2  -9   5       95.87       79.61     52.41 o 
  -1  -9   5        2.35       12.74     49.26 o 
   0  -9   5        3.61       -5.07     30.31 o 
   1  -9   5     1868.76     1976.96    110.69 o 
   2  -9   5    10739.30    13528.85    748.36 o 
   3  -9   5        0.33      -35.92     23.95 o 
   4  -9   5    10547.59     9724.98    369.82 o 
   5  -9   5     1364.29     1219.39     73.21 o 
   6  -9   5     2914.45     2593.14    152.51 o 
   7  -9   5     2394.45     2274.67    115.06 o 
   8  -9   5        0.13       -0.13     20.30 o 
   9  -9   5      646.35      577.33     72.17 o 
  -6  -8   5      400.36      259.89     70.74 o 
  -5  -8   5       22.25       55.84     47.25 o 
  -4  -8   5      226.41      229.25     65.44 o 
  -3  -8   5     2735.36     2835.48    201.48 o 
  -2  -8   5     5135.97     5150.86    320.05 o 
  -1  -8   5     1972.21     2120.35    164.82 o 
   0  -8   5      267.17      285.16     49.83 o 
   1  -8   5      224.67      245.21     43.46 o 
   2  -8   5     5164.85     5241.09    217.30 o 
   3  -8   5     2292.71     2143.85    107.20 o 
   4  -8   5     5203.25     4904.22    199.21 o 
   5  -8   5       10.82      -12.16     18.15 o 
   6  -8   5     4490.84     4279.40    271.79 o 
   7  -8   5      151.82      121.14     27.13 o 
   8  -8   5      989.28     1066.03     93.21 o 
   9  -8   5       30.69       11.88     30.36 o 
  10  -8   5      586.19      570.17     72.60 o 
  -7  -7   5       32.80        0.29     39.09 o 
  -6  -7   5      429.63      318.59     66.16 o 
  -5  -7   5     1266.09     1240.57    116.98 o 
  -4  -7   5      546.11      396.63     72.89 o 
  -3  -7   5     1341.78     1315.32    117.27 o 
  -2  -7   5     1601.91     1480.53    127.30 o 
  -1  -7   5     1110.33     1274.94    116.98 o 
   0  -7   5     7117.62     8265.51    322.76 o 
   1  -7   5     1907.94     2015.50    104.35 o 
   2  -7   5      876.22      761.68     56.59 o 
   3  -7   5     3189.77     2912.30    128.43 o 
   4  -7   5     6507.62     6494.73    249.15 o 
   5  -7   5     2547.04     2315.49    134.39 o 
   6  -7   5     2129.59     1921.30     90.06 o 
   7  -7   5     4934.29     4972.82    195.52 o 
   8  -7   5      453.69      477.10     58.28 o 
   9  -7   5      433.96      401.36     56.13 o 
  10  -7   5      440.41      410.09     64.87 o 
  -8  -6   5       62.97       28.35     45.25 o 
  -7  -6   5      106.02       69.88     45.53 o 
  -6  -6   5     3002.73     2362.78    170.41 o 
  -5  -6   5      410.89      300.26     59.43 o 
  -4  -6   5     8835.68     7848.30    446.64 o 
  -3  -6   5     2057.66     1943.06    148.78 o 
  -2  -6   5      604.74      507.31     71.74 o 
  -1  -6   5      113.28      101.52     42.38 o 
   0  -6   5     7250.34     7956.68    221.52 o 
   1  -6   5    15940.88    17011.97    613.54 o 
   2  -6   5      281.03      294.80     36.05 o 
   3  -6   5     4426.59     4184.26    213.37 o 
   4  -6   5     1371.23     1289.15     73.88 o 
   5  -6   5    11409.48    10850.10    393.63 o 
   6  -6   5     4100.59     4010.01    159.65 o 
   7  -6   5     1001.12     1100.83     89.34 o 
   8  -6   5      709.21      584.21     62.72 o 
   9  -6   5     1555.70     1693.33    126.16 o 
  10  -6   5       31.70       45.10     35.65 o 
  -8  -5   5       40.95       31.79     38.37 o 
  -7  -5   5        8.75       34.36     34.79 o 
  -6  -5   5        5.99       -6.44     33.36 o 
  -5  -5   5     5146.66     5035.73    301.29 o 
  -4  -5   5      228.03      155.36     47.97 o 
  -3  -5   5     5195.80     4712.96    283.25 o 
  -2  -5   5     7342.34     7410.54    420.43 o 
  -1  -5   5     1701.71     1716.81    134.18 o 
   0  -5   5    16383.38    17682.00    472.72 o 
   1  -5   5     8532.55     8589.96    325.85 o 
   2  -5   5     4523.51     4587.97    176.23 o 
   3  -5   5      181.16      150.48     22.71 o 
   4  -5   5     1929.65     1602.36     74.03 o 
   5  -5   5     4412.91     4254.25    208.14 o 
   6  -5   5    14054.13    13898.73    730.74 o 
   7  -5   5     1033.53      955.49     80.48 o 
   8  -5   5      384.58      318.02     51.12 o 
   9  -5   5     4118.16     3958.16    240.43 o 
  10  -5   5      439.94      450.46     61.43 o 
  -9  -4   5     1066.88     1059.44    102.37 o 
  -8  -4   5       62.84       68.59     40.81 o 
  -7  -4   5      757.45      820.17     83.77 o 
  -6  -4   5     2684.33     2499.11    169.69 o 
  -5  -4   5     3526.72     3176.87    201.05 o 
  -4  -4   5     2563.02     2611.52    172.41 o 
  -3  -4   5     2119.66     1862.73    133.75 o 
  -2  -4   5     1739.55     1834.23    133.03 o 
  -1  -4   5    41436.57    41987.55   1293.82 o 
   0  -4   5     1154.06      985.77     43.07 o 
   1  -4   5       86.98       81.72     19.80 o 
   2  -4   5       37.86       33.69      9.24 o 
   3  -4   5     4627.59     4660.73    130.59 o 
   4  -4   5      307.91      307.34     19.86 o 
   5  -4   5      122.08      156.72     33.43 o 
   6  -4   5     1102.14      995.29     78.76 o 
   7  -4   5      624.79      633.88     63.15 o 
   8  -4   5      962.14      920.70     80.48 o 
   9  -4   5      330.53      363.27     55.99 o 
  10  -4   5     1828.45     2165.31    154.23 o 
 -10  -3   5      116.47      119.99     50.83 o 
  -9  -3   5      337.40      308.99     61.43 o 
  -8  -3   5       57.26       37.23     32.93 o 
  -7  -3   5     1000.71      827.19     81.05 o 
  -6  -3   5      179.16      173.97     45.39 o 
  -5  -3   5     1318.86     1220.81     97.36 o 
  -4  -3   5      293.98      219.22     42.67 o 
  -3  -3   5      850.81      828.19     75.32 o 
  -2  -3   5     5147.90     5049.40    171.01 o 
  -1  -3   5    21091.83    21926.05    684.13 o 
   0  -3   5     9065.19    10116.67    318.57 o 
   1  -3   5     1083.75      907.99     54.70 o 
   2  -3   5      113.28      214.38     35.21 o 
   3  -3   5     4996.21     4542.52    129.01 o 
   4  -3   5     7240.61     6631.83    183.05 o 
   5  -3   5       48.49       89.81     30.86 o 
   6  -3   5        0.41      -22.48     19.33 o 
   7  -3   5      154.50      183.71     39.38 o 
   8  -3   5       30.65       38.80     30.93 o 
   9  -3   5     4033.87     3968.04    241.86 o 
 -10  -2   5       95.67      108.54     47.25 o 
  -9  -2   5      236.22      187.43     49.40 o 
  -8  -2   5        3.59       32.79     32.50 o 
  -7  -2   5       24.44       23.05     30.78 o 
  -6  -2   5     6138.04     5606.23    317.19 o 
  -5  -2   5      413.35      481.53     54.99 o 
  -4  -2   5      685.28      507.31     57.28 o 
  -3  -2   5     9169.53     8407.93    276.23 o 
  -2  -2   5    42061.30    39390.40   1212.63 o 
  -1  -2   5     8290.61     9526.35    301.98 o 
   0  -2   5     1392.18     1164.13     58.42 o 
   1  -2   5     6464.19     7366.00    238.23 o 
   2  -2   5    37829.34    36142.28   1122.63 o 
   3  -2   5     9757.39     9354.53    305.91 o 
   4  -2   5     1512.93     1401.18     63.10 o 
   5  -2   5      625.33      523.72     36.63 o 
   6  -2   5     4254.21     4271.91    245.59 o 
   7  -2   5     2365.61     2174.76    143.06 o 
   8  -2   5       42.77       46.54     29.07 o 
   9  -2   5      327.94      412.10     61.86 o 
 -10  -1   5      289.95      202.47     53.41 o 
  -9  -1   5     2672.32     3032.52    194.61 o 
  -8  -1   5     1367.74     1270.93     98.79 o 
  -7  -1   5      333.52      343.65     51.27 o 
  -6  -1   5     1683.03     1552.28    107.69 o 
  -5  -1   5      225.20      324.50     34.58 o 
  -4  -1   5      134.08      108.91     23.91 o 
  -3  -1   5     4864.76     4023.55    137.31 o 
  -2  -1   5    17820.59    16916.80    528.26 o 
  -1  -1   5    22010.16    23702.54    731.26 o 
   0  -1   5     4637.61     4595.14    152.35 o 
   1  -1   5     1159.29     1274.03     53.50 o 
   2  -1   5    75157.41    77474.82   2392.37 o 
   3  -1   5        3.43      -12.99     11.57 o 
   4  -1   5      387.11      392.00     47.26 o 
   5  -1   5     1323.28     1365.32     68.20 o 
   6  -1   5        1.55       10.70     21.69 o 
   7  -1   5     3406.39     3279.25    200.48 o 
   9  -1   5      188.35      261.38     36.22 o 
 -10   0   5      398.17      460.05     63.01 o 
  -9   0   5     1235.68     1233.84     99.37 o 
  -8   0   5     3158.41     3180.30    193.32 o 
  -7   0   5     4872.23     4896.51    173.72 o 
  -6   0   5      165.74      185.02     23.04 o 
  -5   0   5     1073.32      949.51     46.88 o 
  -4   0   5    14352.42    13263.24    418.81 o 
  -3   0   5      183.08      144.36     16.29 o 
  -2   0   5       35.53       40.55      9.63 o 
  -1   0   5     2308.13     2652.95     92.19 o 
   0   0   5      134.65      234.24     43.31 o 
   1   0   5    42508.89    44081.36   1352.09 o 
   2   0   5      755.97      766.65     58.99 o 
   3   0   5    13624.63    13061.19    425.58 o 
   4   0   5       51.14       78.23     25.92 o 
   5   0   5     1746.66     1583.78     78.15 o 
   6   0   5       95.88       99.90     62.57 o 
   7   0   5       12.04      -12.00     20.86 o 
   8   0   5      108.73      109.51     27.41 o 
 -11   1   5        2.75      -13.89     30.93 o 
 -10   1   5      824.11      779.23     72.89 o 
  -9   1   5     1005.32      979.39     77.90 o 
  -8   1   5      203.89      300.12     32.50 o 
  -7   1   5      551.21      569.80     37.84 o 
  -6   1   5     1607.22     1513.76     64.62 o 
  -5   1   5        3.48       11.26     12.04 o 
  -4   1   5      887.64      594.05     31.16 o 
  -3   1   5     9495.58     9378.89    298.34 o 
  -2   1   5     2448.54     2149.84     76.80 o 
  -1   1   5    12482.90    12913.71    406.26 o 
   0   1   5      395.66      277.13     21.11 o 
   1   1   5       26.94       45.21     14.60 o 
   2   1   5     7648.92     7617.03    255.76 o 
   3   1   5     2639.85     3008.40    118.49 o 
   4   1   5     4135.91     4104.63    157.40 o 
   5   1   5    12527.11    12620.40    551.17 o 
   6   1   5     1161.03     1328.38     81.66 o 
   7   1   5      591.35      525.20     42.19 o 
   8   1   5      111.65      168.01     33.56 o 
 -11   2   5       52.80       19.62     32.36 o 
 -10   2   5      222.44      208.34     44.39 o 
  -9   2   5     3423.38     3405.13    171.41 o 
  -8   2   5        4.04      -14.32     21.34 o 
  -7   2   5     1573.61     1404.52     83.77 o 
  -6   2   5     2682.73     2653.04    128.31 o 
  -5   2   5     8090.03     6809.15    546.30 o 
  -4   2   5    11067.86    11229.14    356.11 o 
  -3   2   5     7767.11     7995.07    256.38 o 
  -2   2   5      606.21      594.84     28.41 o 
  -1   2   5    22019.91    22798.71    711.40 o 
   0   2   5    14031.17    14485.45    501.77 o 
   1   2   5     2815.74     2660.47     80.98 o 
   2   2   5       10.27       -0.35     14.30 o 
   3   2   5     1426.73     1655.38    110.98 o 
   4   2   5    11176.16    12558.29    403.83 o 
   5   2   5      508.75      461.82     38.25 o 
   6   2   5     4340.27     4486.23    144.82 o 
   7   2   5        4.01       17.42     25.72 o 
 -11   3   5      641.30      608.27     62.43 o 
 -10   3   5      314.45      439.45     55.56 o 
  -9   3   5     1543.37     1551.27     96.37 o 
  -8   3   5      893.38      791.98     60.57 o 
  -7   3   5     4750.03     4403.94    198.76 o 
  -6   3   5       47.33       58.99     21.34 o 
  -5   3   5    13387.57    13239.02    532.56 o 
  -4   3   5     1554.25     1635.04     86.21 o 
  -3   3   5      235.26      178.27     28.35 o 
  -2   3   5     2744.49     3124.67     87.71 o 
  -1   3   5      207.86      190.45     14.55 o 
   0   3   5     8621.49     8277.33    194.13 o 
   1   3   5     5832.29     5965.02    184.34 o 
   2   3   5     7020.57     7331.88    205.11 o 
   3   3   5      301.60      319.66     28.70 o 
   4   3   5     7421.33     8141.10    233.00 o 
   5   3   5       59.90       20.82     21.02 o 
   6   3   5       86.02       81.28     38.52 o 
   7   3   5     1446.64     1537.10    126.59 o 
 -11   4   5     2439.41     2552.52    140.76 o 
 -10   4   5       18.50       26.35     27.06 o 
  -9   4   5      381.05      440.59     51.27 o 
  -8   4   5      724.00      647.63     53.13 o 
  -7   4   5     3887.04     3739.78    172.55 o 
  -6   4   5     6424.98     6375.50    272.22 o 
  -5   4   5     6018.04     6283.85    267.64 o 
  -4   4   5    14805.33    15002.23    601.29 o 
  -3   4   5     2344.35     2467.17    121.43 o 
  -2   4   5      318.17      296.10     22.69 o 
  -1   4   5      981.12      978.73     36.95 o 
   0   4   5       47.75       37.79     11.62 o 
   1   4   5     2814.88     2920.57    113.45 o 
   2   4   5      712.53      637.45     44.87 o 
   3   4   5      787.00      784.28     52.59 o 
   4   4   5      615.48      593.93     50.78 o 
   5   4   5     1753.04     1957.41    100.29 o 
   6   4   5       22.71       14.35     30.57 o 
 -11   5   5        2.73      -11.17     22.91 o 
 -10   5   5     1850.53     1777.96    104.39 o 
  -9   5   5      145.16      195.74     36.66 o 
  -8   5   5      392.04      413.82     42.96 o 
  -7   5   5     1226.91     1163.68     73.03 o 
  -6   5   5        0.39       18.18     19.90 o 
  -5   5   5      177.93      214.35     33.22 o 
  -4   5   5     1882.18     1817.77     96.52 o 
  -3   5   5      686.59      741.71     55.27 o 
  -2   5   5     7102.54     6916.58    302.87 o 
  -1   5   5     2701.60     2532.95     95.51 o 
   0   5   5     5109.70     5039.77    215.23 o 
   1   5   5      688.60      692.96     45.21 o 
   2   5   5      167.44      219.34     47.18 o 
   3   5   5      289.18      292.87     38.69 o 
   4   5   5      367.61      364.82     43.56 o 
   5   5   5      455.92      517.09     79.26 o 
 -11   6   5      159.42      131.73     35.94 o 
 -10   6   5       37.78       68.44     29.93 o 
  -9   6   5      361.09      293.96     43.53 o 
  -8   6   5     5174.48     5570.29    247.30 o 
  -7   6   5     1570.79     1683.45     94.94 o 
  -6   6   5     2632.33     2729.23    134.75 o 
  -5   6   5      106.12      113.12     29.07 o 
  -4   6   5     4347.57     4577.43    156.97 o 
  -3   6   5     3112.02     3104.37    113.36 o 
  -2   6   5     2128.32     1976.20    121.15 o 
  -1   6   5     7349.28     7426.95    265.20 o 
   0   6   5     1360.46     1377.89     91.49 o 
   1   6   5       78.70       74.74     35.80 o 
   2   6   5     1526.40     1664.47     93.51 o 
   3   6   5      786.04      842.20     58.37 o 
   4   6   5      423.17      467.96     52.75 o 
 -11   7   5      277.22      263.04     45.68 o 
 -10   7   5      110.11       93.93     33.65 o 
  -9   7   5        4.39       -4.87     25.20 o 
  -8   7   5      226.23      279.50     44.68 o 
  -7   7   5     3496.05     3732.76    176.56 o 
  -6   7   5      394.41      426.48     34.35 o 
  -5   7   5       10.96       33.97     26.13 o 
  -4   7   5      476.37      516.26     36.87 o 
  -3   7   5     4326.83     4065.92    162.46 o 
  -2   7   5      343.80      332.33     33.45 o 
  -1   7   5      198.05      268.18     45.97 o 
   0   7   5     3292.62     2981.40    158.23 o 
   1   7   5      177.83      244.71     51.55 o 
   2   7   5       98.13      130.87     47.11 o 
   3   7   5     1901.44     2164.16    143.06 o 
  -9   8   5       80.96      109.54     35.22 o 
  -8   8   5      217.37      282.14     34.94 o 
  -7   8   5      571.95      614.28     42.92 o 
  -6   8   5     3260.01     3237.99    121.67 o 
  -5   8   5      123.05      103.77     24.60 o 
  -4   8   5      148.02      150.26     26.42 o 
  -3   8   5     3308.33     3324.18    125.79 o 
  -2   8   5     3726.41     3597.15    177.85 o 
  -1   8   5       43.65       56.99     33.79 o 
   0   8   5     1240.52     1267.21     91.49 o 
   1   8   5      168.93      131.30     43.82 o 
   2   8   5      460.36      665.53     83.34 o 
  -9   9   5      454.39      571.32     70.17 o 
  -8   9   5      318.90      410.09     65.73 o 
  -7   9   5      398.92      475.09     63.29 o 
  -6   9   5     1410.60     1420.00     69.31 o 
  -5   9   5       12.97       14.49     20.92 o 
  -4   9   5      308.21      393.93     43.96 o 
  -3   9   5      194.81      164.98     29.68 o 
  -2   9   5       52.91       53.41     32.36 o 
  -1   9   5      643.87      607.12     61.58 o 
   0   9   5      735.26      765.77     73.32 o 
  -7  10   5        0.95       -3.15     30.50 o 
  -6  10   5      162.27      178.98     47.26 o 
  -5  10   5      855.90      831.63     83.77 o 
  -4  10   5     1413.67     1304.01    108.39 o 
   0 -12   6      819.67     1115.86    134.45 o 
   1 -12   6      337.46      481.40     69.33 o 
   2 -12   6     1148.77     1313.22    143.25 o 
   3 -12   6     1110.73     1187.98     89.80 o 
   4 -12   6      341.76      252.82     92.35 o 
   5 -12   6      123.20       61.95     36.22 o 
   6 -12   6      273.67      152.99     81.26 o 
  -2 -11   6      438.64      422.55     90.20 o 
  -1 -11   6      348.81      410.24     92.78 o 
   0 -11   6     1391.24     1481.39    149.64 o 
   1 -11   6       15.49        3.72     36.30 o 
   2 -11   6     1241.13     1223.38     88.46 o 
   3 -11   6      163.97      120.71     42.18 o 
   4 -11   6      688.52      651.19     60.73 o 
   5 -11   6      373.05      248.92     86.20 o 
   6 -11   6       16.05      -26.94     23.37 o 
   7 -11   6       75.90       58.94     41.09 o 
   8 -11   6      440.65      438.76     52.53 o 
  -4 -10   6        3.10      -20.48     54.27 o 
  -3 -10   6       39.18       64.86     60.86 o 
  -2 -10   6     2299.36     2566.27    201.19 o 
  -1 -10   6      114.94       62.43     60.43 o 
   0 -10   6     1152.65     1436.19     98.31 o 
   1 -10   6     1828.79     2074.83    264.56 o 
   2 -10   6       42.03        2.10     39.81 o 
   3 -10   6     1397.37     1534.16     95.14 o 
   4 -10   6     2426.81     2418.37    123.49 o 
   5 -10   6     5095.78     4906.21    208.76 o 
   6 -10   6      677.24      557.22     52.19 o 
   7 -10   6     1663.46     1543.05     87.88 o 
   8 -10   6        4.25       37.80     38.95 o 
  -5  -9   6      732.98      665.10     96.64 o 
  -4  -9   6        0.91       18.90     50.40 o 
  -3  -9   6      893.30     1042.40    113.26 o 
  -2  -9   6     1531.02     1784.26    157.09 o 
  -1  -9   6     4772.61     5733.82    358.86 o 
   0  -9   6        6.74      -26.76     30.54 o 
   1  -9   6      391.17      548.14     76.60 o 
   2  -9   6     6511.63     6852.44    279.59 o 
   3  -9   6      314.67      261.45     45.10 o 
   4  -9   6       18.54       -2.23     24.47 o 
   5  -9   6      878.39      803.74     59.26 o 
   6  -9   6     1056.38      914.16    102.02 o 
   7  -9   6      263.36      280.47     39.17 o 
   8  -9   6     1141.95     1121.16     99.80 o 
  -6  -8   6      146.38       82.33     53.70 o 
  -5  -8   6      922.16      804.42     98.22 o 
  -4  -8   6      175.10      111.83     55.84 o 
  -3  -8   6      361.85      461.06     84.06 o 
  -2  -8   6      415.08      405.80     77.47 o 
  -1  -8   6      541.95      561.87     89.63 o 
   0  -8   6     1370.30     1734.00    102.78 o 
   1  -8   6     3549.90     3942.00    177.07 o 
   2  -8   6      602.75      643.31     56.75 o 
   3  -8   6    11517.61    11722.05    435.91 o 
   4  -8   6       15.48       11.30     22.72 o 
   5  -8   6      178.71      145.89     30.05 o 
   6  -8   6       16.93       -8.31     19.67 o 
   7  -8   6       14.99        9.31     28.92 o 
   8  -8   6      848.29      857.55     82.91 o 
   9  -8   6       37.45       32.36     32.36 o 
  -7  -7   6       34.49       58.71     51.55 o 
  -6  -7   6      375.96      436.15     76.04 o 
  -5  -7   6      450.91      310.86     66.01 o 
  -4  -7   6      140.79       66.58     43.39 o 
  -3  -7   6     3908.83     3758.83    247.73 o 
  -1  -7   6      133.26      108.39     57.85 o 
   0  -7   6     1121.43     1294.27    124.14 o 
   1  -7   6      112.44      173.44     67.52 o 
   2  -7   6    11634.25    11867.03    440.68 o 
   3  -7   6      398.15      410.28     41.71 o 
   4  -7   6     2013.79     1980.37     95.45 o 
   5  -7   6     2287.21     2169.81    101.25 o 
   6  -7   6      121.30       83.06     23.96 o 
   7  -7   6       19.85       62.29     30.07 o 
   8  -7   6     1242.41     1208.07     99.80 o 
   9  -7   6      133.84      102.66     39.09 o 
  -8  -6   6       50.17       47.25     44.53 o 
  -7  -6   6      136.01      160.51     57.14 o 
  -6  -6   6      101.31       42.67     44.24 o 
  -5  -6   6      149.60      228.53     55.42 o 
  -4  -6   6     2429.97     2323.83    169.98 o 
  -3  -6   6       72.51       43.82     48.54 o 
  -2  -6   6    10117.16    10532.42    587.69 o 
  -1  -6   6        2.70       19.14     14.92 o 
   0  -6   6     2384.00     2569.58     96.17 o 
   1  -6   6     3671.45     4383.75    295.56 o 
   2  -6   6     2963.58     2845.51    125.61 o 
   3  -6   6     7482.00     7840.47    316.47 o 
   4  -6   6     2047.23     1865.09     88.30 o 
   5  -6   6      591.87      549.38     57.92 o 
   6  -6   6    18982.08    18530.07    968.17 o 
   7  -6   6     4927.22     4685.61    273.37 o 
   8  -6   6      133.79      132.31     39.23 o 
   9  -6   6      114.29      101.52     40.95 o 
  -8  -5   6     2595.51     2350.61    173.70 o 
  -7  -5   6       49.74       74.03     43.82 o 
  -6  -5   6      113.73       97.51     42.67 o 
  -5  -5   6     3813.41     3569.52    229.83 o 
  -4  -5   6     1534.66     1288.12    111.68 o 
  -3  -5   6     1928.73     1934.76    146.49 o 
  -2  -5   6       88.03       69.31     18.29 o 
  -1  -5   6       21.40       65.72     16.39 o 
   0  -5   6    11574.65    12836.38    406.87 o 
   1  -5   6     8738.29     8444.36    275.55 o 
   2  -5   6     4507.17     4846.25    137.31 o 
   3  -5   6     2723.44     2489.21     76.66 o 
   4  -5   6     7481.27     7406.29    274.96 o 
   5  -5   6     1598.67     1500.87    105.11 o 
   6  -5   6     7013.71     6949.87    383.49 o 
   7  -5   6      858.54      900.51     78.47 o 
   8  -5   6       79.61       98.23     35.37 o 
   9  -5   6      115.10      129.16     40.24 o 
  -9  -4   6      351.17      366.42     69.31 o 
  -8  -4   6       40.03       43.96     37.09 o 
  -7  -4   6      593.90      605.83     72.32 o 
  -6  -4   6     2830.15     2592.47    177.85 o 
  -5  -4   6       42.20       48.25     37.66 o 
  -4  -4   6     4497.42     4106.80    252.17 o 
  -3  -4   6     5378.30     5331.55    186.61 o 
  -2  -4   6      431.82      377.57     29.62 o 
  -1  -4   6        1.76       41.97     25.06 o 
   0  -4   6     6508.82     7033.15    230.48 o 
   1  -4   6     6036.07     6175.40    205.87 o 
   2  -4   6      329.07      277.18     21.16 o 
   3  -4   6      658.98      782.02     91.07 o 
   4  -4   6       82.02      115.70     46.85 o 
   5  -4   6    11438.29    10964.23    356.50 o 
   6  -4   6      871.56      862.13     73.75 o 
   7  -4   6     3044.93     2855.81    179.14 o 
   8  -4   6      975.22      838.79     78.04 o 
   9  -4   6     1167.44     1247.88    105.81 o 
 -10  -3   6     1370.74     1256.04    115.40 o 
  -9  -3   6      120.53       72.74     42.96 o 
  -8  -3   6       55.68       73.31     41.95 o 
  -7  -3   6        1.27      -44.68     29.79 o 
  -6  -3   6      238.23      245.71     52.84 o 
  -5  -3   6     9001.00     8243.24    457.95 o 
  -4  -3   6       87.99       87.25     35.15 o 
  -3  -3   6     1172.31     1236.94     57.37 o 
  -2  -3   6     6800.38     6859.95    228.58 o 
  -1  -3   6     2876.62     3084.08    110.15 o 
   0  -3   6       86.16      171.80     32.86 o 
   1  -3   6     2825.09     2535.12    136.83 o 
   2  -3   6      811.79      675.24     38.77 o 
   3  -3   6     9200.17     9148.84    299.55 o 
   4  -3   6     6571.50     6207.03    212.59 o 
   5  -3   6     1523.59     1369.15     64.90 o 
   6  -3   6     1981.78     1759.20    120.72 o 
   7  -3   6     1744.31     1678.00    119.14 o 
   8  -3   6     1162.09     1155.08     95.79 o 
   9  -3   6     1850.50     1828.65    135.75 o 
 -10  -2   6        6.53        5.58     35.08 o 
  -9  -2   6      908.03      664.96     76.61 o 
  -8  -2   6      471.52      480.96     61.15 o 
  -7  -2   6       53.19       58.99     35.08 o 
  -6  -2   6     1529.43     1210.04     62.48 o 
  -5  -2   6     3532.77     3187.37    120.72 o 
  -4  -2   6      798.08      765.89     43.38 o 
  -3  -2   6    13820.16    12334.76    393.17 o 
  -2  -2   6      141.72      161.07     20.16 o 
  -1  -2   6    14745.91    15228.84    481.28 o 
   0  -2   6    19811.27    19828.76    622.43 o 
   1  -2   6     3105.89     2874.72    104.78 o 
   2  -2   6     2710.59     2754.02    105.02 o 
   3  -2   6    17886.20    18162.75    577.65 o 
   4  -2   6       41.65       40.31     16.42 o 
   5  -2   6      198.01      169.95     26.50 o 
   6  -2   6      344.04      283.12     34.15 o 
   7  -2   6     1047.46      995.29     86.21 o 
   8  -2   6     5951.52     6315.50    360.43 o 
   9  -2   6        8.11      -17.90     30.93 o 
 -10  -1   6        7.73        3.58     34.36 o 
  -9  -1   6       23.18       -1.29     31.64 o 
  -8  -1   6     1114.63      917.10     55.41 o 
  -7  -1   6     9441.33     9517.83    619.33 o 
  -6  -1   6     2972.50     2870.42    129.24 o 
  -5  -1   6     4966.37     4602.40    161.91 o 
  -4  -1   6      595.01      542.50     34.13 o 
  -3  -1   6    17979.41    16630.10    525.97 o 
  -2  -1   6     1597.52     1895.59     72.73 o 
  -1  -1   6      614.29      713.68     35.76 o 
   0  -1   6     2139.36     2014.99     76.72 o 
   1  -1   6        0.52       11.66     11.86 o 
   2  -1   6        2.65       13.60     14.68 o 
   3  -1   6     1543.64     1268.85    135.31 o 
   4  -1   6    11008.60    10726.59    559.26 o 
   5  -1   6      560.37      496.69     42.91 o 
   6  -1   6      414.92      356.46     38.65 o 
   7  -1   6       15.69        9.59     30.50 o 
   8  -1   6     1032.07      860.27     81.91 o 
 -11   0   6      337.08      485.11     68.74 o 
 -10   0   6        9.26      -19.62     28.50 o 
  -9   0   6        3.74      -30.21     25.06 o 
  -8   0   6      710.66      660.11     69.95 o 
  -7   0   6     5341.23     5092.79    181.42 o 
  -6   0   6     1358.53     1269.11     60.03 o 
  -5   0   6        8.15       35.63     15.07 o 
  -4   0   6     1691.83     1497.46     61.82 o 
  -3   0   6     1542.42     1771.95     69.23 o 
  -2   0   6    18606.19    18734.70    585.16 o 
  -1   0   6     4501.75     4154.46    141.50 o 
   0   0   6    18315.54    18103.25    567.93 o 
   1   0   6     1688.08     1791.64     73.17 o 
   3   0   6     1096.44      974.84     54.27 o 
   4   0   6     2910.89     2633.76    111.76 o 
   5   0   6      650.80      559.28     45.86 o 
   6   0   6      547.98      538.50     68.66 o 
   8   0   6      355.07      371.55     41.76 o 
 -11   1   6       49.35      -22.34     29.36 o 
 -10   1   6      915.52      838.79     75.75 o 
  -9   1   6      139.19      150.49     41.24 o 
  -8   1   6     3975.26     3928.52    190.17 o 
  -7   1   6      356.70      348.66     45.25 o 
  -6   1   6     3304.80     2877.36    107.22 o 
  -5   1   6     1891.43     1706.63    146.49 o 
  -4   1   6     9039.48     8550.16    275.77 o 
  -3   1   6     6572.80     6751.19    220.78 o 
  -2   1   6     3521.73     3367.85    116.68 o 
  -1   1   6     7309.83     7991.62    258.51 o 
   0   1   6    11069.43    11325.95    362.92 o 
   1   1   6       85.81       78.60     15.76 o 
   2   1   6     1692.34     1782.81     78.22 o 
   3   1   6       75.24       35.19     21.76 o 
   4   1   6      900.48      932.68     57.39 o 
   5   1   6      324.49      323.69     66.51 o 
   6   1   6      143.34      169.02     28.34 o 
   7   1   6     1552.48     1672.25     95.59 o 
 -11   2   6       68.47       46.68     33.22 o 
 -10   2   6      486.40      558.00     61.86 o 
  -9   2   6      160.39      182.28     38.81 o 
  -8   2   6     1541.00     1414.40     88.35 o 
  -7   2   6     1079.17      951.20     65.73 o 
  -6   2   6      246.07      214.21     32.36 o 
  -5   2   6      513.88      529.08     43.96 o 
  -4   2   6    16464.29    17005.43    678.76 o 
  -3   2   6      269.23      236.99     17.30 o 
  -2   2   6      732.25      682.64     33.42 o 
  -1   2   6       94.00      145.49     17.03 o 
   0   2   6     2573.52     2803.46    104.08 o 
   1   2   6    12218.52    12490.11    405.85 o 
   2   2   6     8858.07     8837.26    298.12 o 
   3   2   6     7806.47     8689.02    392.22 o 
   4   2   6      736.33      918.51     75.46 o 
   5   2   6      274.07      325.19     30.24 o 
   6   2   6       37.12       40.58     20.73 o 
   7   2   6        8.40       16.87     23.03 o 
 -11   3   6        0.90        3.15     28.78 o 
 -10   3   6     1195.98     1317.90     91.35 o 
  -9   3   6     1130.02     1030.23     75.04 o 
  -8   3   6      476.37      455.62     52.41 o 
  -7   3   6     6704.04     6324.95    273.65 o 
  -6   3   6     1424.99     1463.92     83.91 o 
  -5   3   6     5418.25     5364.23    234.13 o 
  -4   3   6      470.96      382.89     42.96 o 
  -3   3   6    22367.39    22657.49    896.85 o 
  -2   3   6      153.66      237.06     20.55 o 
  -1   3   6        4.30       16.92     31.29 o 
   0   3   6        1.29       19.24      8.65 o 
   1   3   6      133.43      155.97     18.42 o 
   2   3   6     2361.46     2455.94     99.08 o 
   3   3   6      523.81      606.13     49.30 o 
   4   3   6     2575.10     2702.64     97.52 o 
   5   3   6      871.25      945.24     51.18 o 
   6   3   6      821.79      871.66     93.64 o 
 -11   4   6      381.08      290.81     49.83 o 
 -10   4   6      331.82      426.27     54.27 o 
  -9   4   6      267.17      334.05     45.97 o 
  -8   4   6      381.03      426.27     48.97 o 
  -7   4   6     6630.71     6334.26    275.94 o 
  -6   4   6        2.63      -26.06     19.48 o 
  -5   4   6      712.26      727.97     55.27 o 
  -4   4   6      357.13      408.37     44.96 o 
  -3   4   6       15.90       14.60     23.05 o 
  -2   4   6    10102.83    10285.40    426.88 o 
  -1   4   6       77.74       55.57     16.60 o 
   0   4   6     1308.34     1224.98     82.62 o 
   1   4   6     7886.18     7959.99    271.46 o 
   2   4   6     4924.58     5420.50    197.66 o 
   3   4   6      301.75      296.66     37.57 o 
   4   4   6      473.14      589.53     52.36 o 
   5   4   6        4.78      -25.50     24.77 o 
 -11   5   6      207.48      172.97     40.38 o 
 -10   5   6       50.76       73.60     32.07 o 
  -9   5   6     1245.70     1329.92     85.63 o 
  -8   5   6     1326.59     1243.15     80.33 o 
  -7   5   6      596.73      624.86     53.27 o 
  -6   5   6      771.98      835.21     63.29 o 
  -5   5   6     5274.69     5286.61    233.84 o 
  -4   5   6      185.49      302.12     43.39 o 
  -3   5   6        0.49       24.34     25.77 o 
  -2   5   6     5220.01     4969.82    168.98 o 
  -1   5   6        9.89      -15.18     21.48 o 
   0   5   6     6259.78     5939.74    270.36 o 
   1   5   6      733.02      764.63     47.84 o 
   2   5   6       54.22       32.13     22.21 o 
   3   5   6       32.05       37.16     25.50 o 
   4   5   6       60.38       52.74     41.45 o 
 -11   6   6      634.40      691.31     64.30 o 
 -10   6   6        2.88      -15.75     27.35 o 
  -9   6   6      106.95      242.99     43.53 o 
  -8   6   6      328.37      422.41     52.55 o 
  -7   6   6      459.25      479.82     48.97 o 
  -6   6   6      869.61      842.37     62.86 o 
  -5   6   6      338.58      457.05     53.70 o 
  -4   6   6     9532.63    10069.14    323.04 o 
  -3   6   6        1.01       -6.75     21.26 o 
  -2   6   6     1721.69     1513.64     67.82 o 
  -1   6   6       87.75      127.87     36.66 o 
   0   6   6      540.48      495.00     61.43 o 
   1   6   6     2359.27     2270.56    135.04 o 
   2   6   6      333.15      411.95     63.87 o 
   3   6   6      247.44      366.70     68.31 o 
 -10   7   6     2709.48     2705.60    145.20 o 
  -9   7   6       14.89       23.20     30.36 o 
  -8   7   6       13.86       29.78     29.07 o 
  -7   7   6     3061.43     3221.54    159.81 o 
  -6   7   6       71.02       73.88     32.36 o 
  -5   7   6     3145.18     3201.18    120.55 o 
  -4   7   6      357.90      375.07     35.17 o 
  -3   7   6        7.66       18.05     18.24 o 
  -2   7   6     2908.88     2896.34    151.65 o 
  -1   7   6     4448.36     4303.27    209.50 o 
   0   7   6     1229.90     1296.14     93.64 o 
   1   7   6      982.58      927.57     84.06 o 
   2   7   6       69.06       36.51     38.66 o 
  -9   8   6      657.37      669.11     63.44 o 
  -8   8   6      617.81      681.19     47.48 o 
  -7   8   6        4.05       16.28     20.74 o 
  -6   8   6     3125.11     3454.22    130.58 o 
  -5   8   6     2627.94     2656.80    106.22 o 
  -4   8   6      108.77      101.21     25.51 o 
  -3   8   6        0.07      -18.47     26.35 o 
  -2   8   6      753.31      676.27     64.73 o 
  -1   8   6      814.23      878.02     74.46 o 
   0   8   6      312.47      338.21     55.42 o 
   1   8   6        9.66       19.76     33.08 o 
  -8   9   6      164.17      157.79     46.54 o 
  -7   9   6     1232.56     1419.54     71.44 o 
  -6   9   6       47.05       19.97     21.80 o 
  -5   9   6       40.04       45.76     24.29 o 
  -4   9   6      529.97      502.88     42.89 o 
  -3   9   6      157.61       80.76     35.08 o 
  -2   9   6      362.88      422.12     60.29 o 
  -1   9   6      188.21      168.24     47.11 o 
   0 -12   7       33.72       29.93     66.58 o 
   1 -12   7      184.39      169.37     53.37 o 
   2 -12   7        1.63      -25.68     34.40 o 
   3 -12   7       75.29       42.39     39.54 o 
   4 -12   7      752.61      737.77     80.18 o 
   5 -12   7      670.84      620.71     68.21 o 
   6 -12   7      191.93       97.47     42.74 o 
  -2 -11   7      160.93      172.83     76.75 o 
  -1 -11   7      808.56      765.34    117.27 o 
   0 -11   7       45.88      100.66     64.43 o 
   1 -11   7      983.81     1209.77     90.74 o 
   2 -11   7      887.92     1015.49     83.36 o 
   3 -11   7      175.76      124.32     44.01 o 
   4 -11   7      549.88      604.61     65.66 o 
   5 -11   7      780.97      784.12     66.45 o 
   6 -11   7     3256.96     2949.74    145.13 o 
   7 -11   7      240.51      202.04     54.56 o 
  -4 -10   7      489.36      424.56     91.49 o 
  -3 -10   7       60.23       96.22     61.28 o 
  -2 -10   7       18.17      -20.48     47.54 o 
  -1 -10   7      170.16      278.35     82.63 o 
   0 -10   7     5908.12     7831.26    474.85 o 
   1 -10   7       41.43       27.29     41.67 o 
   2 -10   7     1818.92     2068.00    125.23 o 
   3 -10   7      117.82      106.78     39.73 o 
   4 -10   7      528.38      468.30     56.65 o 
   5 -10   7       17.28       26.57     27.08 o 
   6 -10   7       17.39        1.70     26.15 o 
   7 -10   7     1803.16     1655.11     93.22 o 
   8 -10   7     1278.39     1216.37    113.69 o 
  -5  -9   7      834.65      807.86    107.10 o 
  -4  -9   7     1808.19     1631.89    150.65 o 
  -3  -9   7      884.73      833.35    103.38 o 
  -2  -9   7       42.62       11.17     56.99 o 
  -1  -9   7     1048.01     1276.37    132.87 o 
   0  -9   7        2.96       11.02     57.99 o 
   1  -9   7     3432.77     4349.71    222.32 o 
   2  -9   7        0.08      -43.49     30.79 o 
   3  -9   7      111.66       65.16     33.31 o 
   4  -9   7     8021.77     8000.12    313.40 o 
   5  -9   7      512.81      455.98     50.33 o 
   6  -9   7        2.87       -7.00     21.73 o 
   7  -9   7        4.05       -9.31     30.50 o 
   8  -9   7     1566.48     1301.86    113.54 o 
  -6  -8   7      821.54      626.58     88.63 o 
  -5  -8   7      106.16      150.20     59.14 o 
  -4  -8   7       41.61      -10.60     40.24 o 
  -3  -8   7      196.26      182.99     67.88 o 
  -2  -8   7     2306.83     2824.02    210.65 o 
  -1  -8   7       30.73       -1.58     52.12 o 
   0  -8   7     1374.04     1681.44    149.64 o 
   1  -8   7      439.31      501.03     89.85 o 
   2  -8   7        0.98       -1.65     26.12 o 
   3  -8   7     2855.44     2880.72    134.41 o 
   4  -8   7     1365.47     1272.47     74.77 o 
   5  -8   7     1905.44     1887.19     97.80 o 
   6  -8   7      219.05      176.98     44.82 o 
   7  -8   7       13.87       17.76     32.36 o 
   8  -8   7        0.44        2.58     30.07 o 
   9  -8   7      373.49      380.02     66.73 o 
  -7  -7   7      123.00      120.28     58.28 o 
  -6  -7   7     1566.86     1347.24    128.44 o 
  -5  -7   7      118.39       52.41     48.83 o 
  -4  -7   7       97.60      194.74     59.86 o 
  -3  -7   7       97.05      123.28     55.84 o 
  -2  -7   7     1445.38     1469.94    135.61 o 
  -1  -7   7    11152.03    13478.02    745.64 o 
   0  -7   7       75.82       -6.73     42.24 o 
   1  -7   7      359.19      462.59     53.48 o 
   2  -7   7     2095.84     2362.54    207.57 o 
   3  -7   7     1807.24     1749.83     90.19 o 
   4  -7   7     2765.25     2832.12    126.60 o 
   5  -7   7       13.09       11.41     20.85 o 
   6  -7   7       78.53      109.82     38.09 o 
   7  -7   7     4618.11     4821.79    285.40 o 
   8  -7   7      662.94      666.39     72.32 o 
   9  -7   7       88.80      105.24     41.67 o 
  -8  -6   7      126.67      195.45     64.30 o 
  -7  -6   7     2233.82     1879.91    152.94 o 
  -6  -6   7       19.21       35.37     41.81 o 
  -5  -6   7      944.07      794.27     92.35 o 
  -4  -6   7     5233.27     4827.38    302.44 o 
  -3  -6   7      385.33      421.79     38.95 o 
  -2  -6   7       21.55       36.29     21.13 o 
  -1  -6   7      566.51      637.56     51.26 o 
   0  -6   7     1761.81     1875.90    145.49 o 
   1  -6   7     7756.21     8145.01    457.66 o 
   2  -6   7     1793.01     2006.89    123.01 o 
   3  -6   7     6294.97     6628.71    328.57 o 
   4  -6   7     2404.73     2450.23    109.83 o 
   5  -6   7      135.78      133.59     40.52 o 
   6  -6   7      379.58      425.27     56.13 o 
   7  -6   7     2121.06     2078.53    144.34 o 
   8  -6   7      757.57      903.37     85.63 o 
   9  -6   7      583.09      654.08     76.04 o 
  -8  -5   7       61.43       55.99     49.26 o 
  -7  -5   7       78.44       35.22     41.52 o 
  -6  -5   7      467.20      497.57     78.19 o 
  -5  -5   7      219.54      151.49     52.27 o 
  -4  -5   7     1284.79     1162.62     62.65 o 
  -3  -5   7    18581.20    20002.84    640.09 o 
  -2  -5   7     2967.77     3040.64    172.55 o 
  -1  -5   7      693.33      724.58     43.07 o 
   0  -5   7      155.65      152.22     43.32 o 
   1  -5   7     8347.12     8850.34    288.95 o 
   2  -5   7     2132.87     2125.54    118.14 o 
   3  -5   7     1736.48     1802.89    233.56 o 
   4  -5   7     5645.22     5774.05    220.07 o 
   5  -5   7        1.09        7.30     23.34 o 
   6  -5   7     1898.56     1760.77    123.58 o 
   7  -5   7       76.17       97.80     34.79 o 
   8  -5   7      833.79      700.90     73.17 o 
   9  -5   7        0.63      -13.32     27.06 o 
  -9  -4   7      502.38      508.03     73.32 o 
  -8  -4   7      269.28      328.61     67.16 o 
  -7  -4   7      494.99      493.13     71.89 o 
  -6  -4   7      106.12       56.85     39.23 o 
  -5  -4   7      373.70      342.39     38.30 o 
  -4  -4   7     4844.81     4738.96    171.71 o 
  -3  -4   7      452.09      417.80     47.89 o 
  -2  -4   7     7332.96     7511.41    251.58 o 
  -1  -4   7      327.30      310.37     29.31 o 
   0  -4   7      729.92      768.05     71.66 o 
   1  -4   7        9.12       21.27     20.05 o 
   2  -4   7     8481.93     8786.21    288.94 o 
   3  -4   7       14.02        8.59     19.62 o 
   4  -4   7     6240.78     5881.92    201.69 o 
   5  -4   7        7.90        6.74     19.11 o 
   6  -4   7      258.82      256.17     45.68 o 
   7  -4   7     1696.07     1594.81    117.14 o 
   8  -4   7      321.38      393.20     55.13 o 
   9  -4   7      109.01       54.41     38.37 o 
  -9  -3   7       16.64       46.39     42.10 o 
  -8  -3   7     1261.75     1047.13    100.37 o 
  -7  -3   7       34.72       23.38     22.45 o 
  -6  -3   7      115.05       96.38     25.79 o 
  -5  -3   7       53.83       55.70     23.02 o 
  -4  -3   7     5335.68     4983.99    177.43 o 
  -3  -3   7      846.22      996.26     51.44 o 
  -2  -3   7     2137.75     2088.70     84.43 o 
  -1  -3   7     4025.15     4508.15    156.06 o 
   0  -3   7    24487.98    25780.82    808.17 o 
   1  -3   7    11733.80    11210.25    479.50 o 
   2  -3   7      912.09      775.13     44.15 o 
   3  -3   7      596.02      418.99    112.26 o 
   4  -3   7     7444.93     7595.08    274.30 o 
   5  -3   7       76.68       59.60     21.74 o 
   6  -3   7      713.06      757.17    103.17 o 
   7  -3   7     1470.91     1379.61    106.81 o 
   8  -3   7      200.16      163.95     47.40 o 
 -10  -2   7       60.12       41.10     37.52 o 
  -9  -2   7        3.81        0.80     24.55 o 
  -8  -2   7       43.13       -2.57     21.70 o 
  -7  -2   7      321.11      313.37     37.65 o 
  -6  -2   7     2238.76     2217.15     94.72 o 
  -5  -2   7     5099.87     4755.71    169.60 o 
  -4  -2   7     9092.05     8364.42    276.57 o 
  -3  -2   7        6.79       31.10     15.36 o 
  -2  -2   7     6489.52     6834.81    227.22 o 
  -1  -2   7     8563.74     9468.20    305.54 o 
   0  -2   7     8727.84     9479.99    307.58 o 
   1  -2   7     8493.18     8370.45    276.80 o 
   2  -2   7     1670.65     1513.45     68.52 o 
   3  -2   7       54.77       52.41     18.81 o 
   4  -2   7      203.74      116.81     65.79 o 
   5  -2   7     6586.30     6777.30    242.47 o 
   6  -2   7      634.98      507.26     46.93 o 
   7  -2   7     1988.28     2056.76    143.06 o 
   8  -2   7      499.13      482.97     62.86 o 
 -10  -1   7      654.56      714.36     75.04 o 
  -9  -1   7      110.21       41.67     33.36 o 
  -8  -1   7      441.40      364.30     40.43 o 
  -7  -1   7      281.45      292.21     34.37 o 
  -6  -1   7     1268.40     1136.68     59.00 o 
  -5  -1   7      591.56      559.66     38.46 o 
  -4  -1   7      949.96      858.69     44.69 o 
  -3  -1   7    11332.92    11267.14    362.73 o 
  -2  -1   7     1931.89     2260.31    189.88 o 
  -1  -1   7    18680.94    19464.59    611.16 o 
   0  -1   7     5741.53     5589.64    189.77 o 
   1  -1   7    17748.95    17820.27    566.45 o 
   2  -1   7     1489.00     1350.59     64.27 o 
   3  -1   7      327.67      251.92     66.51 o 
   4  -1   7     2166.82     2031.65    172.27 o 
   5  -1   7      891.18      810.49     55.30 o 
   6  -1   7     5280.06     5124.18    199.48 o 
   7  -1   7       60.48       36.94     32.07 o 
   8  -1   7        5.56      -15.04     27.49 o 
 -10   0   7        1.20      -10.02     31.93 o 
  -9   0   7     3015.02     2960.64    160.38 o 
  -8   0   7      269.98      264.33     47.11 o 
  -7   0   7       46.71       17.61     24.77 o 
  -6   0   7     1724.54     1520.29     87.91 o 
  -5   0   7     2440.02     2052.48     81.85 o 
  -4   0   7       70.41       80.55     15.80 o 
  -3   0   7     6828.33     6883.94    227.65 o 
  -2   0   7     3172.30     3191.05    114.17 o 
  -1   0   7     3133.33     3234.17    116.21 o 
   0   0   7     1680.20     1406.98    105.52 o 
   1   0   7      588.63      811.62     59.85 o 
   2   0   7    12200.80    12288.86    402.96 o 
   3   0   7     4177.06     4273.53    162.52 o 
   4   0   7       91.77       79.84     23.70 o 
   5   0   7     1600.30     1436.52     83.33 o 
   6   0   7     1493.81     1478.20     83.92 o 
   7   0   7       54.07        2.15     49.11 o 
 -11   1   7      214.10      257.46     52.55 o 
 -10   1   7       38.56       17.90     32.93 o 
  -9   1   7     2342.28     2270.13    130.60 o 
  -8   1   7      325.83      226.10     41.67 o 
  -7   1   7     1994.84     1651.66     96.09 o 
  -6   1   7      390.67      382.03     44.68 o 
  -5   1   7     3975.49     3719.30    171.84 o 
  -4   1   7      797.80      770.50     55.85 o 
  -3   1   7     2238.06     2336.97     87.07 o 
  -2   1   7      656.64      706.82     35.74 o 
  -1   1   7     1999.03     1866.03     74.07 o 
   0   1   7     1565.67     1449.48     62.50 o 
   1   1   7     1799.08     1853.63     78.83 o 
   2   1   7     8916.96     8682.61    295.25 o 
   3   1   7      786.56      725.15     49.54 o 
   4   1   7     5895.74     5781.11    216.63 o 
   5   1   7       32.92        3.63     24.04 o 
   6   1   7      404.28      436.42     36.50 o 
   7   1   7        0.16        1.48     18.55 o 
 -11   2   7      528.13      571.03     63.72 o 
 -10   2   7      577.19      560.29     60.14 o 
  -9   2   7     2930.43     2646.46    143.34 o 
  -8   2   7       18.82        2.58     23.48 o 
  -7   2   7      609.69      391.91     42.67 o 
  -6   2   7     6028.44     5647.33    248.59 o 
  -5   2   7       94.85      156.50     31.07 o 
  -4   2   7      884.85     1019.78     68.88 o 
  -3   2   7     8289.23     8257.13    347.26 o 
  -2   2   7    10653.99    10690.13    361.22 o 
  -1   2   7       45.37       43.74     13.68 o 
   0   2   7     3203.35     3117.71    116.50 o 
   1   2   7       41.67       27.51     17.03 o 
   2   2   7      292.83      253.39     32.32 o 
   3   2   7     1569.49     1542.82     77.85 o 
   4   2   7      648.89      698.00    105.29 o 
   5   2   7     2359.69     2458.34    157.68 o 
   6   2   7       38.21       20.69     22.65 o 
 -11   3   7       28.80      -15.32     26.21 o 
 -10   3   7       14.63      -34.37     22.91 o 
  -9   3   7     1452.30     1257.19     85.63 o 
  -8   3   7     2440.29     2386.55    127.16 o 
  -7   3   7     1738.29     1607.12     94.65 o 
  -6   3   7    10833.02    10365.59    431.03 o 
  -5   3   7      594.47      516.48     49.26 o 
  -4   3   7      924.74      854.54     63.87 o 
  -3   3   7      925.88      961.79     67.45 o 
  -2   3   7     3997.21     3725.60    176.99 o 
  -1   3   7    14418.47    14000.12    573.51 o 
   1   3   7      329.76      349.18     38.33 o 
   2   3   7     5814.45     6262.58    233.51 o 
   3   3   7     2542.98     2740.73     94.71 o 
   4   3   7       45.28       45.07     20.15 o 
   5   3   7      963.04     1078.53     55.84 o 
 -11   4   7        2.29       11.02     30.50 o 
 -10   4   7       19.42        9.02     26.20 o 
  -9   4   7       82.40      147.19     36.52 o 
  -8   4   7      287.63      367.13     50.55 o 
  -7   4   7     3738.30     3842.31    182.86 o 
  -6   4   7      508.48      457.05     51.84 o 
  -5   4   7      313.35      401.64     47.97 o 
  -4   4   7     2598.95     2648.75    135.04 o 
  -3   4   7      343.01      298.11     44.39 o 
  -2   4   7     3858.67     3727.47    179.43 o 
  -1   4   7      561.06      553.13     56.42 o 
   0   4   7     1650.59     1437.29     95.51 o 
   1   4   7     1115.91     1179.42     48.66 o 
   2   4   7      306.26      320.10     28.24 o 
   3   4   7     1490.35     1672.04     85.61 o 
   4   4   7      892.73      970.09     66.10 o 
 -11   5   7        0.08       11.02     28.64 o 
 -10   5   7      270.64      280.93     47.69 o 
  -9   5   7       56.85        8.88     28.92 o 
  -8   5   7      460.15      482.68     55.85 o 
  -7   5   7     1401.27     1361.85     87.64 o 
  -6   5   7     2154.43     2140.54    117.14 o 
  -5   5   7     1728.08     1744.45    101.24 o 
  -4   5   7        9.38       27.49     26.06 o 
  -3   5   7     5943.03     6154.83    273.94 o 
  -2   5   7      318.97      276.83     29.78 o 
  -1   5   7      725.25      654.50     61.43 o 
   0   5   7      627.08      544.26     59.00 o 
   1   5   7       23.24       66.72     39.66 o 
   2   5   7     3025.06     3392.52    188.45 o 
   3   5   7        6.76       27.63     37.94 o 
 -10   6   7       84.52      178.55     42.67 o 
  -9   6   7     1663.67     1829.36    110.12 o 
  -8   6   7      441.66      517.62     55.56 o 
  -7   6   7      439.99      385.03     50.84 o 
  -6   6   7        3.27       33.36     28.35 o 
  -5   6   7       18.40        5.73     28.78 o 
  -4   6   7     3606.57     3779.11    137.75 o 
  -3   6   7      156.03      184.78     39.74 o 
  -2   6   7     2863.19     2696.72    143.91 o 
  -1   6   7     1231.79     1132.33     84.34 o 
   0   6   7      227.18      200.61     48.40 o 
   1   6   7     1800.49     1732.42    116.42 o 
   2   6   7     1487.95     1520.34    112.98 o 
 -10   7   7       18.82       28.06     32.79 o 
  -9   7   7       40.50       42.96     35.80 o 
  -8   7   7     1192.59     1215.80     85.06 o 
  -7   7   7      993.47     1062.88     77.61 o 
  -6   7   7       31.31       17.47     30.07 o 
  -5   7   7     4082.59     4174.53    209.79 o 
  -4   7   7     5566.36     5803.89    200.52 o 
  -3   7   7        7.20       11.74     29.78 o 
  -2   7   7      179.08      222.37     45.25 o 
  -1   7   7     1003.63      749.88     69.88 o 
   0   7   7     1524.64     1516.48    106.11 o 
   1   7   7      602.71      647.49     71.89 o 
  -9   8   7      366.44      472.08     60.57 o 
  -8   8   7       14.40       23.41     21.03 o 
  -7   8   7        9.88      -20.10     21.35 o 
  -6   8   7      193.45      281.26     40.59 o 
  -5   8   7      276.75      361.89     37.86 o 
  -4   8   7       37.52       40.77     24.99 o 
  -3   8   7      646.02      694.17     66.73 o 
  -2   8   7        0.75       -1.29     28.21 o 
  -1   8   7      107.00       51.83     39.66 o 
  -7   9   7        6.14       38.33     23.88 o 
  -6   9   7      210.42      179.79     37.59 o 
  -5   9   7        2.67      -17.02     19.76 o 
  -4   9   7      879.36      795.97     72.17 o 
   1 -12   8       20.84      -28.07     59.71 o 
   2 -12   8      597.67      653.30     77.56 o 
   3 -12   8      855.03      850.15     76.69 o 
   4 -12   8       40.60       42.49     36.21 o 
   5 -12   8       60.71       42.18     36.98 o 
  -2 -11   8      104.99      164.81     74.03 o 
  -1 -11   8      194.86      225.95     82.63 o 
   0 -11   8      937.87     1545.69    160.24 o 
   1 -11   8      401.35      569.60    110.82 o 
   2 -11   8      157.99      195.22     52.48 o 
   3 -11   8     1976.95     2335.74    201.19 o 
   4 -11   8      647.75      621.55     67.48 o 
   5 -11   8        6.14      -14.31     33.08 o 
   6 -11   8        1.08      -15.58     29.86 o 
  -3 -10   8     2031.05     2288.75    192.03 o 
  -2 -10   8       71.96      112.98     64.86 o 
  -1 -10   8      179.69      184.71     74.18 o 
   0 -10   8     3319.63     4101.36    288.69 o 
   1 -10   8     1214.78     1558.29    156.37 o 
   2 -10   8      991.50     1254.52     89.59 o 
   3 -10   8        4.76      -41.47     27.64 o 
   4 -10   8      300.81      206.27     76.53 o 
   5 -10   8     2155.90     1968.11    173.49 o 
   6 -10   8      231.84      242.30     42.63 o 
   7 -10   8       68.43       37.37     45.39 o 
  -5  -9   8       54.19      110.11     64.58 o 
  -4  -9   8        6.55       14.89     55.99 o 
  -3  -9   8       23.01       31.07     63.57 o 
  -2  -9   8      831.83      915.11    112.97 o 
  -1  -9   8     1768.97     2302.64    192.89 o 
   0  -9   8     1017.04     1154.94    129.15 o 
   1  -9   8     3553.26     4642.08    311.17 o 
   2  -9   8        6.51      -14.91     29.54 o 
   3  -9   8       29.63        3.04     30.07 o 
   4  -9   8      269.46      270.63     44.78 o 
   5  -9   8      411.63      365.47     45.94 o 
   6  -9   8     2994.81     2830.32    196.47 o 
   7  -9   8      530.45      464.92     66.16 o 
   8  -9   8      575.51      550.70     75.90 o 
  -6  -8   8        6.90       12.74     53.70 o 
  -5  -8   8      970.47      957.64    110.68 o 
  -4  -8   8       15.08       -9.88     43.67 o 
  -3  -8   8        2.23       -8.59     46.39 o 
  -2  -8   8       24.64       12.60     55.99 o 
  -1  -8   8      268.66      270.04     80.62 o 
   0  -8   8     7392.50     9798.81    568.21 o 
   1  -8   8       66.10       18.90     48.97 o 
   2  -8   8     4111.04     4517.25    299.43 o 
   3  -8   8     1714.60     1882.99    254.75 o 
   4  -8   8      634.07      673.64     59.13 o 
   5  -8   8     1017.37      893.35     87.92 o 
   6  -8   8     1099.70     1102.26    100.51 o 
   7  -8   8       94.59       51.12     37.23 o 
   8  -8   8     1163.09     1171.55    107.38 o 
  -7  -7   8      294.39      325.61     74.61 o 
  -6  -7   8      810.72      689.16     90.77 o 
  -5  -7   8       85.64      129.73     61.71 o 
  -4  -7   8      671.52      722.09     96.36 o 
  -3  -7   8        1.65        8.74     49.26 o 
  -2  -7   8        7.15       16.61     52.26 o 
  -1  -7   8       95.69       89.49     54.84 o 
   0  -7   8       69.36       39.81     48.11 o 
   1  -7   8     2044.08     2042.73    157.95 o 
   2  -7   8     6089.33     6301.61    369.31 o 
   3  -7   8     1191.39     1296.67    118.78 o 
   4  -7   8     8273.91     9717.82    525.68 o 
   5  -7   8     1743.92     1698.48    127.45 o 
   6  -7   8       77.18       39.09     31.21 o 
   7  -7   8       18.12      -19.19     23.77 o 
   8  -7   8     1522.74     1266.21    109.68 o 
  -7  -6   8      867.28      688.87     92.49 o 
  -6  -6   8        2.41       14.22     24.34 o 
  -5  -6   8      697.00      706.95     78.82 o 
  -4  -6   8      764.98      737.51     51.52 o 
  -3  -6   8      209.87      219.37     46.25 o 
  -2  -6   8     6246.21     6969.01    245.08 o 
  -1  -6   8     3390.29     3867.08    254.61 o 
   0  -6   8     1223.70     1262.34    116.69 o 
   1  -6   8      326.39      417.54     66.01 o 
   2  -6   8     8365.93     8592.36    475.42 o 
   3  -6   8     5267.75     5239.79    303.01 o 
   4  -6   8       32.69       70.88     33.94 o 
   5  -6   8     7080.91     7174.26    400.96 o 
   6  -6   8        5.90       31.50     28.92 o 
   7  -6   8       14.00       25.06     32.07 o 
   8  -6   8        8.23        8.59     30.64 o 
  -8  -5   8     1156.15     1341.98    106.39 o 
  -7  -5   8      135.25       42.93     26.76 o 
  -6  -5   8     1446.72     1404.31    153.70 o 
  -5  -5   8      188.41      174.84     33.12 o 
  -4  -5   8      439.81      394.81     41.02 o 
  -3  -5   8      236.11      251.98     42.31 o 
  -2  -5   8        1.01      -15.38     17.67 o 
  -1  -5   8     6271.68     7163.02    451.58 o 
   0  -5   8     1547.74     1535.25     68.45 o 
   1  -5   8     4761.39     4393.05    492.53 o 
   2  -5   8     2000.59     1961.39    132.32 o 
   3  -5   8     5853.62     5699.31    321.05 o 
   4  -5   8        0.81       11.60     26.63 o 
   5  -5   8     6367.08     6340.13    355.85 o 
   6  -5   8     2456.14     2140.97    145.49 o 
   7  -5   8      304.87      387.90     60.00 o 
   8  -5   8      810.77      943.04     89.91 o 
  -9  -4   8       17.76       42.99     30.60 o 
  -8  -4   8      131.43      133.00     34.26 o 
  -7  -4   8     2098.30     2145.17    100.19 o 
  -6  -4   8       34.22        5.25     24.62 o 
  -5  -4   8     9089.64     9432.48    318.15 o 
  -4  -4   8      978.24      932.05     55.53 o 
  -3  -4   8      166.34      129.80     26.06 o 
  -2  -4   8     1526.03     1595.58     72.52 o 
  -1  -4   8       85.32       97.83     21.54 o 
   0  -4   8       49.68       55.80     41.24 o 
   1  -4   8     3700.23     3660.64    136.25 o 
   2  -4   8     3902.12     4005.45    147.01 o 
   3  -4   8     5181.28     5254.03    265.49 o 
   4  -4   8     2056.80     1934.38    156.37 o 
   5  -4   8     2277.26     2067.22    137.90 o 
   6  -4   8     3680.91     3351.00    206.92 o 
   7  -4   8      488.04      469.22     59.43 o 
   8  -4   8       64.68       47.82     36.37 o 
  -9  -3   8        1.98      -20.66     23.63 o 
  -8  -3   8        0.73        9.92     26.02 o 
  -7  -3   8      119.26      129.84     31.27 o 
  -6  -3   8     1742.28     1654.37     80.53 o 
  -5  -3   8     8756.02     8309.04    283.72 o 
  -4  -3   8        0.51      -17.00     16.54 o 
  -3  -3   8     5136.19     5255.34    184.84 o 
  -2  -3   8      528.76      563.93     39.46 o 
  -1  -3   8     1335.52     1410.11     71.01 o 
   0  -3   8       18.98       75.40     18.28 o 
   1  -3   8      228.28      301.00     29.39 o 
   2  -3   8     2573.00     2449.77    100.76 o 
   3  -3   8      242.85      232.09     60.21 o 
   4  -3   8      829.29      745.96     49.09 o 
   5  -3   8      753.84      656.61     47.45 o 
   6  -3   8     4732.80     4880.73    186.05 o 
   7  -3   8       48.06       50.54     35.80 o 
   8  -3   8      986.88     1032.23     94.64 o 
  -9  -2   8      928.34      885.61     80.05 o 
  -8  -2   8      422.99      303.69     39.96 o 
  -7  -2   8      472.63      486.18     44.53 o 
  -6  -2   8      946.37      877.94     53.05 o 
  -5  -2   8     6734.58     6078.21    211.42 o 
  -4  -2   8      507.85      436.05     34.56 o 
  -3  -2   8       80.86       51.53     18.26 o 
  -2  -2   8    26961.25    27870.05    869.38 o 
  -1  -2   8      173.87      190.23     25.26 o 
   0  -2   8      616.28      562.39     35.83 o 
   1  -2   8     7945.30     7587.33    256.62 o 
   2  -2   8     5488.40     5004.48    398.16 o 
   3  -2   8      268.74      230.31     31.34 o 
   4  -2   8      120.98       95.97     24.44 o 
   5  -2   8        3.54       -7.13     42.53 o 
   6  -2   8      496.88      529.86     49.41 o 
   7  -2   8     2840.93     2860.44    130.16 o 
 -10  -1   8       45.69      -12.03     33.51 o 
  -9  -1   8       16.15       20.19     32.79 o 
  -8  -1   8     2589.12     2692.71    147.35 o 
  -7  -1   8      935.79      929.43     71.17 o 
  -6  -1   8       14.50       -3.09     17.41 o 
  -5  -1   8       67.47       89.57     20.26 o 
  -4  -1   8     6902.27     6453.61    218.52 o 
  -3  -1   8      221.29      323.06     29.64 o 
  -2  -1   8    13336.06    13638.54    437.37 o 
  -1  -1   8     2278.46     2291.11     90.04 o 
   0  -1   8     1264.62     1125.00     54.17 o 
   1  -1   8      731.89      662.75     40.28 o 
   2  -1   8     7525.96     7157.04    248.79 o 
   3  -1   8     3872.73     3589.68    188.45 o 
   4  -1   8      166.53       98.98     86.77 o 
   5  -1   8       40.59       -5.80     23.73 o 
   6  -1   8     1712.64     1699.64     92.28 o 
   7  -1   8      155.45      134.22     33.25 o 
 -10   0   8       52.40       30.50     32.79 o 
  -9   0   8      708.02      715.94     68.45 o 
  -8   0   8      895.65      931.87     75.47 o 
  -7   0   8      171.63      148.63     34.37 o 
  -6   0   8      391.65      327.32     43.10 o 
  -5   0   8     1318.70     1268.50     78.90 o 
  -4   0   8     2185.70     2113.63     89.07 o 
  -3   0   8    14892.23    15493.09    494.38 o 
  -2   0   8     2410.22     2620.17     99.12 o 
  -1   0   8      892.78      875.35     44.90 o 
   0   0   8     2527.33     2526.63     98.41 o 
   1   0   8     3674.25     3574.02    134.42 o 
   2   0   8      334.32      348.87     34.22 o 
   3   0   8      124.88      154.02     27.76 o 
   4   0   8      185.12      217.75     34.72 o 
   5   0   8     2123.37     2069.99    103.32 o 
   6   0   8       89.75       47.11     46.32 o 
 -10   1   8     1856.91     1801.58    115.85 o 
  -9   1   8       94.27       98.23     39.23 o 
  -8   1   8       29.17        3.44     26.49 o 
  -7   1   8       23.59       34.79     24.06 o 
  -6   1   8      361.81      265.75     41.24 o 
  -5   1   8     1313.51     1258.76     79.76 o 
  -4   1   8     1251.40     1378.46     85.20 o 
  -3   1   8     2030.64     1993.04    109.26 o 
  -2   1   8      781.12      794.80     41.59 o 
  -1   1   8     4754.90     4822.57    168.44 o 
   0   1   8       57.37       70.24     18.19 o 
   1   1   8     8046.26     7768.72    265.58 o 
   2   1   8      749.71      697.62     47.04 o 
   3   1   8     1176.11     1119.17    101.66 o 
   4   1   8      139.26      117.60     28.90 o 
   5   1   8      470.46      454.06     70.16 o 
   6   1   8     2336.94     2756.64    122.50 o 
 -10   2   8      283.62      269.04     49.26 o 
  -9   2   8     4232.24     3917.35    193.46 o 
  -8   2   8        9.07       33.65     27.78 o 
  -7   2   8       89.26      130.73     32.50 o 
  -6   2   8     1131.69     1003.88     71.17 o 
  -5   2   8     8602.31     8521.48    362.72 o 
  -4   2   8        2.47        7.73     25.20 o 
  -3   2   8     2247.47     2422.49    127.88 o 
  -2   2   8       77.99       81.19     33.79 o 
  -1   2   8     1853.17     1809.60    106.97 o 
   0   2   8    20070.33    20104.46    641.06 o 
   1   2   8      246.76      229.89     38.59 o 
   2   2   8     1253.34     1143.54     63.34 o 
   3   2   8     4314.80     4433.82    173.12 o 
   4   2   8      255.90      341.49     33.04 o 
   5   2   8      618.58      581.64     40.80 o 
 -10   3   8      179.74      167.96     43.53 o 
  -9   3   8      688.68      652.36     61.43 o 
  -8   3   8      719.58      597.38     58.43 o 
  -7   3   8     1866.82     1953.95    111.98 o 
  -6   3   8      254.28      276.06     43.96 o 
  -5   3   8     2338.44     2176.34    119.57 o 
  -4   3   8     4182.23     4433.58    206.49 o 
  -3   3   8       16.71        1.15     27.06 o 
  -2   3   8      143.13      137.32     36.66 o 
  -1   3   8     1662.27     1421.85     94.21 o 
   0   3   8     6224.53     6025.81    276.95 o 
   1   3   8     1114.99     1197.89    120.65 o 
   2   3   8       12.32       26.76     16.30 o 
   3   3   8      200.82      164.29     24.03 o 
   4   3   8     3204.26     3510.29    151.16 o 
 -10   4   8     1201.31     1219.95     88.48 o 
  -9   4   8        9.63      -15.61     23.63 o 
  -8   4   8      137.20       88.92     35.08 o 
  -7   4   8     4963.74     5002.22    232.13 o 
  -6   4   8      869.72      909.96     71.60 o 
  -5   4   8      111.14      105.10     32.93 o 
  -4   4   8      507.47      469.94     51.84 o 
  -3   4   8       11.46       39.81     29.93 o 
  -2   4   8     4203.53     3944.13    191.89 o 
  -1   4   8     4007.29     3520.97    178.00 o 
   0   4   8       19.60       -4.15     29.64 o 
   1   4   8      285.01      237.12     53.27 o 
   2   4   8      101.40       67.01     44.39 o 
   3   4   8     1512.45     1456.48    115.13 o 
 -10   5   8      177.44      251.16     47.11 o 
  -9   5   8      150.09      139.75     40.52 o 
  -8   5   8     2232.26     2299.77    129.59 o 
  -7   5   8      656.34      613.42     59.43 o 
  -6   5   8     2592.48     2555.53    136.47 o 
  -5   5   8      152.71      120.13     40.52 o 
  -4   5   8     1503.13     1522.78     96.95 o 
  -3   5   8     1268.52     1274.94     87.49 o 
  -2   5   8     1133.48     1117.44     82.05 o 
  -1   5   8      900.63      825.04     71.17 o 
   0   5   8       18.78        9.74     29.35 o 
   1   5   8       36.47       16.04     34.36 o 
   2   5   8      911.28      947.33     88.35 o 
  -9   6   8       84.90       26.63     32.07 o 
  -8   6   8        4.69      -10.17     30.36 o 
  -7   6   8     5025.41     5047.47    236.13 o 
  -6   6   8      234.89      245.86     48.11 o 
  -5   6   8      537.92      562.59     61.43 o 
  -4   6   8     5943.18     6184.48    212.61 o 
  -3   6   8     2443.47     2303.07    131.89 o 
  -2   6   8     1066.53     1053.28     83.06 o 
  -1   6   8      310.46      240.27     50.84 o 
   0   6   8       99.03      115.55     45.82 o 
   1   6   8      501.59      577.48     75.90 o 
  -9   7   8      261.40      321.45     53.84 o 
  -8   7   8      257.20      345.51     53.13 o 
  -7   7   8      123.75      130.87     40.09 o 
  -6   7   8      281.55      358.40     53.84 o 
  -5   7   8      703.25      742.59     49.61 o 
  -4   7   8     1081.18      959.36     76.90 o 
  -3   7   8     2451.62     2534.91    142.91 o 
  -2   7   8      282.30      258.32     51.41 o 
  -1   7   8      710.72      669.68     69.17 o 
   0   7   8       38.46       73.74     40.67 o 
  -7   8   8      888.52      957.26     58.91 o 
  -6   8   8       40.05       26.48     23.53 o 
  -5   8   8      412.38      303.41     51.41 o 
  -4   8   8     1002.29     1001.02     79.90 o 
  -3   8   8      168.13      151.35     45.97 o 
   2 -12   9       76.00      112.40     77.18 o 
   3 -12   9       32.23       14.37     38.56 o 
  -1 -11   9        0.81       -2.72     61.00 o 
   0 -11   9       35.45       18.47     66.44 o 
   1 -11   9      125.60       13.03     60.86 o 
   2 -11   9       82.50       81.62     68.44 o 
   3 -11   9     1032.11     1109.60     87.05 o 
   4 -11   9        8.84       -9.67     32.24 o 
   5 -11   9      629.50      700.98     68.43 o 
  -3 -10   9      101.07       76.18     66.72 o 
  -2 -10   9      623.35      857.69    116.41 o 
  -1 -10   9      339.64      472.23     99.51 o 
   0 -10   9      176.93      278.35     87.49 o 
   1 -10   9        8.68      -49.69     54.56 o 
   2 -10   9     3328.16     3673.77    266.78 o 
   3 -10   9       84.78       71.68     51.62 o 
   4 -10   9      137.85      158.65     43.23 o 
   5 -10   9       79.71      124.53     38.07 o 
   6 -10   9     1518.61     1248.16    123.57 o 
  -4  -9   9     1165.41     1315.47    141.32 o 
  -3  -9   9      324.19      333.34     84.63 o 
  -2  -9   9      590.60      635.46    113.11 o 
  -1  -9   9     1387.38     1866.88    170.26 o 
   0  -9   9       24.63       34.22     58.85 o 
   1  -9   9     1575.89     1671.13    155.66 o 
   2  -9   9      235.36      214.07     70.17 o 
   3  -9   9     1464.72     1467.95    241.98 o 
   4  -9   9      302.35      383.21     62.86 o 
   5  -9   9       83.55       44.82     44.24 o 
   6  -9   9       54.26       21.19     41.95 o 
   7  -9   9      266.05      249.01     61.00 o 
  -5  -8   9      116.63       68.01     60.00 o 
  -4  -8   9       18.16        7.73     59.28 o 
  -3  -8   9     3668.81     4750.33    315.47 o 
  -2  -8   9      543.13      624.58    103.80 o 
  -1  -8   9     4343.33     5823.47    372.03 o 
   0  -8   9      207.64      238.98     71.31 o 
   1  -8   9       13.83       -4.01     39.95 o 
   2  -8   9        2.30      -18.47     33.79 o 
   3  -8   9       82.57       84.48     46.68 o 
   4  -8   9       24.00        5.40     23.95 o 
   5  -8   9     1705.91     1791.70    139.76 o 
   6  -8   9      129.81      188.29     52.27 o 
   7  -8   9       16.09       -6.44     31.07 o 
  -6  -7   9      652.40      482.82     90.49 o 
  -5  -7   9      171.42      219.08     73.17 o 
  -4  -7   9      510.17      634.46    102.80 o 
  -3  -7   9        2.32       12.17     47.25 o 
  -2  -7   9     2370.68     2960.35    219.24 o 
  -1  -7   9     5689.29     7013.88    424.87 o 
   0  -7   9      227.66      253.45     68.31 o 
   1  -7   9     3252.64     3384.79    228.69 o 
   2  -7   9     1246.47     1137.63    108.10 o 
   3  -7   9       84.01       84.91     41.67 o 
   4  -7   9      156.27      128.15     41.52 o 
   5  -7   9      106.34      142.61     41.52 o 
   6  -7   9     2299.76     2133.52    152.22 o 
   7  -7   9      484.82      472.51     66.44 o 
  -7  -6   9       85.10       60.01     33.44 o 
  -6  -6   9       21.89       -4.61     24.81 o 
  -5  -6   9     1205.84     1137.28     68.21 o 
  -4  -6   9       64.33       52.95     27.95 o 
  -3  -6   9       65.78       66.15     57.99 o 
  -2  -6   9      375.54      435.15     82.05 o 
  -1  -6   9     2223.82     2472.61    185.73 o 
   0  -6   9     7701.08     8701.76    493.75 o 
   1  -6   9      681.11      702.91     80.33 o 
   2  -6   9    12498.61    12968.09    697.52 o 
   3  -6   9      335.22      356.39     58.71 o 
   4  -6   9      945.14      878.02     82.05 o 
   5  -6   9     1471.45     1469.36    114.42 o 
   6  -6   9       10.47      -28.93     27.06 o 
   7  -6   9      611.50      534.66     66.01 o 
  -8  -5   9      315.62      366.40     48.53 o 
  -7  -5   9      100.37       48.13     31.72 o 
  -6  -5   9      551.48      527.86     47.20 o 
  -5  -5   9      836.87      942.06     59.62 o 
  -4  -5   9     5000.52     5575.25    379.48 o 
  -3  -5   9       22.68        6.33     20.00 o 
  -2  -5   9       95.55       59.95     26.03 o 
  -1  -5   9       51.82       71.51     24.45 o 
   0  -5   9     5395.27     5613.97    326.78 o 
   1  -5   9     5009.98     5017.26    292.70 o 
   2  -5   9     4208.59     4278.35    252.60 o 
   3  -5   9      182.91      123.57     37.37 o 
   4  -5   9     1050.51     1044.69     87.49 o 
   5  -5   9      107.63      137.75     39.95 o 
   6  -5   9      943.59      925.42     86.06 o 
   7  -5   9      467.70      440.02     59.57 o 
  -8  -4   9      239.42      318.03     45.60 o 
  -7  -4   9       60.64       54.70     29.15 o 
  -6  -4   9      179.80      176.45     34.45 o 
  -5  -4   9       19.56        3.64     22.03 o 
  -4  -4   9      422.74      325.12     46.32 o 
  -3  -4   9      747.68      809.50     80.76 o 
  -2  -4   9     1993.70     2188.20    142.34 o 
  -1  -4   9      760.65      807.64     49.20 o 
   0  -4   9        1.74       38.43     18.88 o 
   1  -4   9     5685.63     5497.47    194.14 o 
   2  -4   9     2700.00     2801.34    113.99 o 
   3  -4   9      948.91      900.22     54.98 o 
   4  -4   9       32.55       49.54     28.35 o 
   5  -4   9     4345.58     4369.00    258.33 o 
   6  -4   9       69.44       68.30     34.08 o 
   7  -4   9        7.79       13.60     29.64 o 
  -9  -3   9      340.99      267.47     55.99 o 
  -8  -3   9      475.14      476.10     56.06 o 
  -7  -3   9        0.18       -9.54     30.29 o 
  -6  -3   9     4401.53     4308.45    164.14 o 
  -5  -3   9      842.80      668.42     57.71 o 
  -4  -3   9      816.82      670.08     47.76 o 
  -3  -3   9     1775.81     1945.80     85.15 o 
  -2  -3   9      840.31      872.80     51.13 o 
  -1  -3   9    11536.89    12375.67    399.71 o 
   0  -3   9     3160.47     3013.22    116.53 o 
   1  -3   9      649.85      612.07     42.22 o 
   2  -3   9      295.83      235.27     31.03 o 
   3  -3   9     4346.97     4078.36    158.10 o 
   4  -3   9     4404.60     4477.38    173.75 o 
   5  -3   9     2096.41     2079.52     99.99 o 
   6  -3   9      149.03      155.79     41.10 o 
   7  -3   9      590.40      608.27     69.74 o 
  -9  -2   9        5.56      -20.05     29.93 o 
  -8  -2   9        0.17      -14.46     27.64 o 
  -7  -2   9     3701.67     3615.34    181.43 o 
  -6  -2   9       10.52       -6.92     19.41 o 
  -5  -2   9     4288.33     3958.14    148.35 o 
  -4  -2   9       19.69       17.17     19.59 o 
  -3  -2   9      273.16      286.02     31.00 o 
  -2  -2   9     2535.54     2609.50    129.88 o 
  -1  -2   9     2617.07     2653.55    104.75 o 
   0  -2   9      621.05      591.45     40.01 o 
   1  -2   9       11.62        3.81     20.83 o 
   2  -2   9     2108.85     1998.34     98.09 o 
   3  -2   9     2631.15     2424.90    271.08 o 
   4  -2   9    15865.67    14798.08   1429.05 o 
   5  -2   9        8.94       26.24     25.64 o 
   6  -2   9        7.31        3.44     23.14 o 
   7  -2   9     1380.00     1297.13     99.87 o 
 -10  -1   9       17.69      -14.03     32.36 o 
  -9  -1   9        3.51       -3.72     32.07 o 
  -8  -1   9      415.97      412.67     56.71 o 
  -7  -1   9     1857.64     1670.41    101.67 o 
  -6  -1   9     1800.72     1550.84     93.94 o 
  -5  -1   9      665.88      701.76     58.57 o 
  -4  -1   9     1364.77     1389.17     65.28 o 
  -3  -1   9    11849.72    11995.76    389.79 o 
  -2  -1   9     2599.68     2647.59    103.65 o 
  -1  -1   9      678.22      616.48     64.65 o 
   0  -1   9     2448.68     2294.85     93.94 o 
   1  -1   9      852.70      700.77     44.56 o 
   2  -1   9        5.23      -10.70     16.86 o 
   3  -1   9       54.48       39.27     24.99 o 
   4  -1   9      664.52      689.03     72.24 o 
   5  -1   9      270.15      208.91     56.13 o 
   6  -1   9      183.52      224.18     41.74 o 
 -10   0   9        7.06        1.86     28.92 o 
  -9   0   9       84.85      146.19     43.25 o 
  -8   0   9       88.08      139.46     38.09 o 
  -7   0   9       95.56      133.02     35.37 o 
  -6   0   9      598.29      659.23     57.71 o 
  -5   0   9        0.01        7.02     22.05 o 
  -4   0   9     5097.90     4973.72    228.69 o 
  -3   0   9     4663.95     4679.59    218.24 o 
  -2   0   9     3174.44     3116.65    117.74 o 
  -1   0   9      392.27      363.40     31.65 o 
   0   0   9       14.76       50.25     36.01 o 
   1   0   9        3.82       33.86     17.53 o 
   2   0   9     1571.18     1619.49     79.17 o 
   3   0   9      806.72      776.02     53.83 o 
   4   0   9       58.06       19.01     33.43 o 
   5   0   9      280.36      320.24     78.75 o 
   6   0   9       89.38       37.30     48.33 o 
 -10   1   9        7.11      -12.60     27.20 o 
  -9   1   9        2.93       -8.31     27.35 o 
  -8   1   9     1613.26     1370.01     91.63 o 
  -7   1   9     1712.50     1606.83     98.81 o 
  -6   1   9      694.02      611.99     56.13 o 
  -5   1   9     1318.60     1284.11     85.49 o 
  -4   1   9     5777.90     5873.01    265.49 o 
  -3   1   9     1858.31     1927.31    112.12 o 
  -2   1   9     1388.02     1327.91     88.91 o 
  -1   1   9      798.59      785.25     68.88 o 
   0   1   9     6290.11     6175.31    226.25 o 
   1   1   9     6316.35     6227.75    270.22 o 
   2   1   9     2755.71     2645.35    113.47 o 
   3   1   9      698.18      625.38     51.91 o 
   4   1   9      183.21      157.56     32.79 o 
   5   1   9      111.70       88.20     65.29 o 
 -10   2   9      247.85      190.15     45.54 o 
  -9   2   9       46.09       29.21     33.22 o 
  -8   2   9      317.33      324.75     50.69 o 
  -7   2   9       13.61       37.09     28.49 o 
  -6   2   9      705.82      716.08     62.29 o 
  -5   2   9     2441.52     2423.35    132.03 o 
  -4   2   9     1079.97     1185.59     83.06 o 
  -3   2   9     9457.45    10466.40    444.20 o 
  -2   2   9       10.46      -14.75     26.21 o 
  -1   2   9     1136.04     1160.38     85.06 o 
   0   2   9     9991.85     9517.85    414.56 o 
   1   2   9       50.22       24.34     34.65 o 
   2   2   9       89.28       84.93     25.32 o 
   3   2   9       54.24       28.78     44.39 o 
   4   2   9      134.35       71.00     24.88 o 
 -10   3   9      397.84      532.23     68.59 o 
  -9   3   9     1292.80     1454.47     99.81 o 
  -8   3   9      353.10      453.75     60.14 o 
  -7   3   9       18.25       -8.45     25.49 o 
  -6   3   9     1576.92     1544.11     98.09 o 
  -5   3   9     1298.35     1118.44     79.62 o 
  -4   3   9       24.04        4.73     28.35 o 
  -3   3   9      600.70      694.60     66.59 o 
  -2   3   9      468.90      445.02     60.86 o 
  -1   3   9     3081.93     3073.91    164.11 o 
   0   3   9      459.32      476.24     63.87 o 
   1   3   9     4003.34     3940.40    206.92 o 
   2   3   9      251.61      171.11     50.69 o 
   3   3   9      252.05      217.50     60.14 o 
 -10   4   9        7.39       11.17     34.51 o 
  -9   4   9        3.06        5.87     30.93 o 
  -8   4   9       70.12      100.80     36.94 o 
  -7   4   9       51.42       69.02     36.23 o 
  -6   4   9       43.36       60.86     33.22 o 
  -5   4   9      497.05      526.50     56.42 o 
  -4   4   9       65.60      106.96     35.94 o 
  -3   4   9     2485.65     2447.84    136.61 o 
  -2   4   9     1137.08     1154.94     85.49 o 
  -1   4   9      466.65      432.00     58.85 o 
   0   4   9     3479.04     3318.49    179.71 o 
   1   4   9       34.60      -40.67     29.64 o 
   2   4   9      977.41      886.47     87.06 o 
  -9   5   9       32.84       11.31     32.36 o 
  -8   5   9      165.18      145.91     41.67 o 
  -7   5   9      713.27      703.48     65.59 o 
  -6   5   9     1403.66     1577.62    103.25 o 
  -5   5   9     2404.56     2620.68    144.77 o 
  -4   5   9      964.82     1054.86     81.48 o 
  -3   5   9      950.26      905.09     77.47 o 
  -2   5   9      855.78      758.47     69.74 o 
  -1   5   9       19.62       12.03     28.21 o 
   0   5   9       93.97       57.70     38.23 o 
   1   5   9      483.01      518.34     73.89 o 
  -9   6   9      147.80       95.65     41.38 o 
  -8   6   9        3.65       -9.88     30.50 o 
  -7   6   9      864.65      963.66     80.19 o 
  -6   6   9      158.74      141.33     43.24 o 
  -5   6   9        1.75       -2.00     34.65 o 
  -4   6   9      245.96      258.89     49.55 o 
  -3   6   9       98.64      138.75     42.96 o 
  -2   6   9      763.93      643.48     67.45 o 
  -1   6   9     1416.22     1498.29    106.97 o 
   0   6   9     1912.04     1952.23    129.59 o 
  -7   7   9      453.14      547.41     70.74 o 
  -6   7   9     1370.68     1569.23     77.80 o 
  -5   7   9       22.96       -7.30     30.64 o 
  -4   7   9       75.36       82.05     37.66 o 
  -3   7   9       97.14      107.96     39.95 o 
  -2   7   9      152.14      306.56     58.14 o 
   0 -11  10      704.03     1062.16    137.31 o 
   1 -11  10       16.49      -88.28     58.85 o 
   2 -11  10      654.92      858.12    130.01 o 
   3 -11  10     1791.03     1837.10    176.28 o 
   4 -11  10      192.96      160.94     79.90 o 
  -2 -10  10       59.42       35.37     72.60 o 
  -1 -10  10       48.11      -60.29     54.42 o 
   0 -10  10      284.89      346.08     93.21 o 
   1 -10  10       89.74      111.54     76.46 o 
   2 -10  10       90.91       48.40     59.85 o 
   3 -10  10      178.68      126.58     69.88 o 
   4 -10  10     4837.06     4481.84    299.57 o 
   5 -10  10        0.19      -54.13     38.81 o 
  -4  -9  10       61.97       31.50     59.28 o 
  -3  -9  10        3.67      -23.48     51.69 o 
  -2  -9  10      874.40     1320.05    143.47 o 
  -1  -9  10      518.73      785.53    128.58 o 
   0  -9  10     2899.83     3551.04    263.06 o 
   1  -9  10      356.25      309.57     82.91 o 
   2  -9  10       83.70       10.31     50.69 o 
   3  -9  10      530.21      549.12     88.48 o 
   4  -9  10      770.39      640.90     84.92 o 
   5  -9  10     1780.20     1826.64    150.93 o 
   6  -9  10      886.91      741.14     92.49 o 
  -5  -8  10      271.86      193.02     80.05 o 
  -4  -8  10      176.89      157.93     69.74 o 
  -3  -8  10       63.25       90.64     64.86 o 
  -2  -8  10      928.06     1296.99    138.46 o 
  -1  -8  10      226.94      269.76     82.05 o 
   0  -8  10     2059.18     2235.33    186.59 o 
   1  -8  10      433.90      459.48     88.77 o 
   2  -8  10      140.45      110.40     56.27 o 
   3  -8  10        0.77       -8.88     32.93 o 
   4  -8  10      558.11      387.18     69.02 o 
   5  -8  10      904.61      850.39     91.63 o 
   6  -8  10      549.87      549.27     81.77 o 
  -6  -7  10       32.54        6.30     49.83 o 
  -5  -7  10      594.68      722.09    105.24 o 
  -4  -7  10     1173.18     1100.25    122.28 o 
  -3  -7  10      461.84      560.87     98.08 o 
  -2  -7  10      824.10      968.10    115.12 o 
  -1  -7  10     1359.09     1482.97    143.34 o 
   0  -7  10      956.81      941.32    108.67 o 
   1  -7  10     1040.21     1143.50    111.11 o 
   2  -7  10     1585.96     1617.86    134.03 o 
   3  -7  10     7250.63     7142.04    411.27 o 
   4  -7  10      254.86      215.79     51.69 o 
   5  -7  10      811.20      759.18     80.76 o 
   6  -7  10       85.66       53.41     40.38 o 
   7  -7  10      484.61      433.86     69.74 o 
  -7  -6  10      452.24      514.41     56.85 o 
  -6  -6  10       65.62       83.97     33.02 o 
  -5  -6  10      280.94      404.51     84.92 o 
  -4  -6  10      341.55      639.33    103.95 o 
  -3  -6  10     7184.59     9216.28    534.99 o 
  -2  -6  10       36.56        7.45     47.54 o 
  -1  -6  10     1868.93     2131.80    164.39 o 
   0  -6  10      146.21      181.99     56.13 o 
   1  -6  10      195.20      266.61     60.00 o 
   2  -6  10      423.62      429.85     60.14 o 
   3  -6  10     1116.05     1134.05     97.36 o 
   4  -6  10     1500.22     1384.47    110.96 o 
   5  -6  10      136.94       89.06     37.23 o 
   6  -6  10     1308.91     1214.23    104.23 o 
   7  -6  10       36.57       55.70     38.80 o 
  -7  -5  10     1610.06     1623.33     87.39 o 
  -6  -5  10        4.09      -10.36     22.74 o 
  -5  -5  10       37.22       32.51     26.46 o 
  -4  -5  10       31.79        2.49     24.46 o 
  -3  -5  10      423.44      462.29     47.30 o 
  -2  -5  10     1982.13     2405.83    104.05 o 
  -1  -5  10      280.66      265.32     59.43 o 
   0  -5  10      580.73      509.74     68.31 o 
   1  -5  10    10475.81    10354.85    562.91 o 
   2  -5  10     1483.02     1430.01    110.68 o 
   3  -5  10        6.05       16.47     27.06 o 
   4  -5  10      361.39      382.03     55.13 o 
   5  -5  10      348.08      320.59     54.85 o 
   6  -5  10      244.95      258.89     51.55 o 
   7  -5  10      648.99      610.99     72.60 o 
  -8  -4  10      796.58      806.50     60.62 o 
  -7  -4  10      247.47      102.45     58.92 o 
  -6  -4  10        0.33      -14.64     22.16 o 
  -5  -4  10     1018.13      871.53     57.03 o 
  -4  -4  10        8.95       -0.91     23.23 o 
  -3  -4  10       89.48       72.30     26.58 o 
  -2  -4  10      353.41      358.13     50.98 o 
  -1  -4  10       10.87      -13.64     18.65 o 
   0  -4  10    10303.08    10438.30    345.72 o 
   1  -4  10      489.77      539.30     90.49 o 
   2  -4  10      972.00      978.53     82.63 o 
   3  -4  10       27.98       -1.29     27.78 o 
   4  -4  10       42.47        2.43     29.93 o 
   5  -4  10       81.76      114.98     39.23 o 
   6  -4  10       96.88      137.03     45.82 o 
  -9  -3  10        1.75      -16.61     32.36 o 
  -8  -3  10       34.07        5.16     35.08 o 
  -7  -3  10       28.03       -0.14     28.49 o 
  -6  -3  10      458.17      520.95     47.58 o 
  -5  -3  10      261.05      328.89     48.18 o 
  -4  -3  10     7098.23     6968.47    243.64 o 
  -3  -3  10      214.29      289.88     36.33 o 
  -2  -3  10       18.16       28.49     28.71 o 
  -1  -3  10       44.03       42.83     27.06 o 
   0  -3  10     3238.91     3283.43    128.08 o 
   1  -3  10     3823.54     3768.83    144.99 o 
   2  -3  10        0.11        8.86     18.94 o 
   3  -3  10      514.91      362.58     40.45 o 
   4  -3  10     5568.29     6086.60    250.31 o 
   5  -3  10     3915.32     3771.14    231.27 o 
   6  -3  10       27.40       13.03     30.50 o 
  -9  -2  10      208.92      146.76     47.40 o 
  -8  -2  10      129.34       41.24     32.93 o 
  -7  -2  10      451.69      444.45     56.71 o 
  -6  -2  10      608.54      430.00     57.28 o 
  -5  -2  10     1307.60     1341.66     89.91 o 
  -4  -2  10       75.95       99.63     48.11 o 
  -3  -2  10      139.30      155.15     27.77 o 
  -2  -2  10     1839.65     1904.35     83.91 o 
  -1  -2  10     3934.13     3878.15    145.29 o 
   0  -2  10     2188.53     2130.53     92.20 o 
   1  -2  10     2386.25     2261.07    206.35 o 
   2  -2  10     1074.00      942.80     57.08 o 
   3  -2  10     1703.32     1587.52    186.93 o 
   4  -2  10     1722.78     1534.61    102.66 o 
   5  -2  10      224.84      244.51     49.25 o 
   6  -2  10      691.61      693.59     78.11 o 
  -9  -1  10      289.88      304.84     52.98 o 
  -8  -1  10      640.89      684.43     64.30 o 
  -7  -1  10       21.69       -2.72     29.50 o 
  -6  -1  10      475.59      511.61     54.99 o 
  -5  -1  10     4484.86     4362.41    208.78 o 
  -4  -1  10       39.56       25.63     30.07 o 
  -3  -1  10       25.71        6.59     30.07 o 
  -2  -1  10      761.32      812.56     47.88 o 
  -1  -1  10     1223.77     1249.41     93.49 o 
   0  -1  10      793.16      769.70     47.80 o 
   1  -1  10     1680.60     1439.58     72.30 o 
   2  -1  10     1687.06     1535.81     78.69 o 
   3  -1  10     4167.08     4102.92    180.86 o 
   4  -1  10      342.91      292.31     40.65 o 
   5  -1  10      765.85      639.14     56.30 o 
  -9   0  10       12.28       43.67     33.36 o 
  -8   0  10      500.67      487.84     61.58 o 
  -7   0  10     1804.71     1749.60    108.26 o 
  -6   0  10      482.44      495.42     59.14 o 
  -5   0  10      245.34      276.77     47.54 o 
  -4   0  10       23.14       23.77     30.50 o 
  -3   0  10      297.10      242.42     47.26 o 
  -2   0  10      452.44      488.27     60.72 o 
  -1   0  10      161.96      131.02     40.09 o 
   0   0  10       23.91       46.53     20.74 o 
   1   0  10     2510.60     2513.47    107.01 o 
   2   0  10     2543.17     2785.18    119.67 o 
   3   0  10      127.47      137.84     31.02 o 
   4   0  10     2189.71     2228.42    153.15 o 
   5   0  10       68.93       83.77     32.78 o 
  -9   1  10        6.15       21.62     31.07 o 
  -8   1  10       27.09       24.77     32.50 o 
  -7   1  10      646.84      506.45     55.99 o 
  -6   1  10      364.25      307.28     49.55 o 
  -5   1  10      384.26      461.34     58.28 o 
  -4   1  10      216.47      278.06     48.11 o 
  -3   1  10     2611.49     2809.70    153.22 o 
  -2   1  10     7754.54     7985.20    354.56 o 
  -1   1  10     1321.94     1329.77     95.50 o 
   0   1  10       80.56       41.52     35.51 o 
   1   1  10     1540.64     1448.46    108.83 o 
   2   1  10      183.46      190.34     31.75 o 
   3   1  10      209.32      236.45     36.60 o 
   4   1  10      578.25      548.68     52.16 o 
  -9   2  10      508.44      588.93     70.31 o 
  -8   2  10      753.74      780.66     69.74 o 
  -7   2  10     1418.23     1366.15     94.35 o 
  -6   2  10      479.80      534.23     63.44 o 
  -5   2  10     2543.68     2379.11    135.47 o 
  -4   2  10      144.80       96.08     35.94 o 
  -3   2  10       72.67       79.90     37.66 o 
  -2   2  10      643.68      665.39     66.44 o 
  -1   2  10     1177.38     1008.89     82.48 o 
   0   2  10       57.31       50.54     40.24 o 
   1   2  10        3.86      -14.61     33.37 o 
   2   2  10     1906.58     1867.74    132.89 o 
   3   2  10      135.11      135.74     56.99 o 
  -9   3  10      661.78      648.78     65.44 o 
  -8   3  10      546.54      592.66     61.86 o 
  -7   3  10      193.54      252.45     49.40 o 
  -6   3  10      638.48      583.35     60.57 o 
  -5   3  10     1827.40     1896.24    115.85 o 
  -4   3  10      920.27      869.29     77.33 o 
  -3   3  10     2209.76     2244.50    132.46 o 
  -2   3  10     2168.16     2040.87    125.16 o 
  -1   3  10       50.30       65.58     38.95 o 
   0   3  10      466.96      363.70     61.15 o 
   1   3  10      488.96      422.12     67.59 o 
   2   3  10      722.91      741.14     90.34 o 
  -9   4  10      122.34      105.39     40.95 o 
  -8   4  10     1023.87     1053.43     85.35 o 
  -7   4  10      135.32      134.60     41.52 o 
  -6   4  10      321.30      470.37     62.15 o 
  -5   4  10     2481.88     2597.91    146.78 o 
  -4   4  10     1379.52     1518.91    105.39 o 
  -3   4  10     1148.95     1215.08     91.78 o 
  -2   4  10      444.90      393.62     58.71 o 
  -1   4  10      341.97      325.89     57.28 o 
   0   4  10        6.01        7.16     32.79 o 
   1   4  10        8.40      -15.18     36.80 o 
  -8   5  10        1.37      -20.33     28.93 o 
  -7   5  10      344.14      368.42     57.42 o 
  -6   5  10      759.47      862.41     76.61 o 
  -5   5  10       41.77       42.81     35.51 o 
  -4   5  10        3.50      -34.22     31.36 o 
  -3   5  10       46.45       17.18     33.65 o 
  -2   5  10      624.81      633.17     68.88 o 
  -1   5  10      488.54      484.54     69.45 o 
   0   5  10     1425.98     1315.04    104.23 o 
  -7   6  10       83.94      115.84     44.24 o 
  -6   6  10        1.60       27.78     37.80 o 
  -5   6  10     2429.80     2466.46    144.77 o 
  -4   6  10      168.12      159.51     46.25 o 
  -3   6  10       46.86      -31.79     34.65 o 
  -2   6  10      289.65      342.93     60.29 o 
  -2 -10  11       85.50       34.08     77.75 o 
  -1 -10  11      466.90      785.24    135.17 o 
   0 -10  11      239.18      245.57     89.06 o 
   1 -10  11     1776.37     2038.29    189.60 o 
   2 -10  11       80.76       23.34     66.01 o 
   3 -10  11       76.93       54.27     55.84 o 
   4 -10  11      458.43      282.79     77.04 o 
  -3  -9  11      549.85      682.43    121.42 o 
  -2  -9  11        3.36       -6.73     65.87 o 
  -1  -9  11      172.32      170.54     72.75 o 
   0  -9  11      105.90      114.12     78.04 o 
   1  -9  11        7.94      -58.00     50.41 o 
   2  -9  11      983.51     1039.25    118.70 o 
   3  -9  11      751.56      678.99    102.80 o 
   4  -9  11     1072.86      915.40    105.38 o 
   5  -9  11      371.21      345.80     78.19 o 
  -4  -8  11      820.14     1020.92    126.14 o 
  -3  -8  11      144.46       46.82     62.86 o 
  -2  -8  11       69.95      117.70     69.45 o 
  -1  -8  11      649.39      725.96    106.10 o 
   0  -8  11      363.88      327.47     81.34 o 
   1  -8  11      255.90      232.68     71.31 o 
   2  -8  11      627.92      606.26     84.49 o 
   3  -8  11       82.84       78.90     49.11 o 
   4  -8  11     3316.21     3286.13    223.82 o 
   5  -8  11        3.49       15.18     34.51 o 
  -5  -7  11       50.53       90.78     61.71 o 
  -4  -7  11        2.92      -16.90     54.99 o 
  -3  -7  11       28.80       19.76     60.28 o 
  -2  -7  11     4347.56     5307.95    343.53 o 
  -1  -7  11        0.87       19.33     56.85 o 
   0  -7  11     1535.95     1709.94    148.50 o 
   1  -7  11       83.37       35.80     42.10 o 
   2  -7  11      139.71      102.95     44.24 o 
   3  -7  11       25.49       53.41     38.80 o 
   4  -7  11       13.37       15.32     36.08 o 
   5  -7  11     1340.12     1484.40    124.87 o 
   6  -7  11      446.72      447.02     73.17 o 
  -6  -6  11     1166.36     1341.80    135.59 o 
  -5  -6  11       40.27       22.91     56.13 o 
  -4  -6  11       46.59       29.35     54.70 o 
  -3  -6  11      261.61      259.32     70.17 o 
  -2  -6  11      489.99      479.53     89.20 o 
  -1  -6  11     4332.98     4953.82    309.60 o 
   0  -6  11        1.40      -50.91     33.94 o 
   1  -6  11      146.53      123.43     49.11 o 
   2  -6  11      914.02      898.36     87.64 o 
   3  -6  11      804.82      740.85     78.62 o 
   4  -6  11        9.72        0.43     31.93 o 
   5  -6  11      184.56      132.88     44.10 o 
   6  -6  11     1254.17     1174.56    105.81 o 
  -7  -5  11       83.83       84.90     41.74 o 
  -6  -5  11        1.14      -12.11     26.84 o 
  -5  -5  11      622.99      679.35     78.83 o 
  -4  -5  11      481.27      591.57     50.36 o 
  -3  -5  11      116.72       74.60     50.12 o 
  -2  -5  11       19.57       52.41     44.82 o 
  -1  -5  11      465.75      541.82     69.31 o 
   0  -5  11       26.37       17.33     37.52 o 
   1  -5  11      720.13      723.67     74.03 o 
   2  -5  11      179.50      119.42     42.38 o 
   3  -5  11     2107.67     2169.89    150.65 o 
   4  -5  11      480.50      458.62     59.43 o 
   5  -5  11      399.87      398.21     61.72 o 
   6  -5  11      689.56      716.80     79.48 o 
  -8  -4  11      658.36      700.18     72.03 o 
  -7  -4  11       93.26       37.52     35.37 o 
  -6  -4  11       34.14       71.00     28.48 o 
  -5  -4  11      634.40      620.46     49.50 o 
  -4  -4  11       24.18       23.00     26.95 o 
  -3  -4  11     4089.97     4765.69    251.96 o 
  -2  -4  11     1293.39     1448.16     74.51 o 
  -1  -4  11      806.58      755.10     52.00 o 
   0  -4  11       31.17       43.25     24.32 o 
   1  -4  11      259.17      196.74     44.82 o 
   2  -4  11     4097.68     4348.95    257.47 o 
   3  -4  11       80.60       55.84     35.37 o 
   4  -4  11        0.58        2.15     29.93 o 
   5  -4  11     1106.77     1162.67    101.51 o 
  -8  -3  11        2.56      -36.09     30.93 o 
  -7  -3  11      605.26      564.73     67.59 o 
  -6  -3  11      453.03      484.54     61.86 o 
  -5  -3  11      151.01      110.25     39.09 o 
  -4  -3  11      254.25      358.51     52.84 o 
  -3  -3  11       39.28       26.17     24.11 o 
  -2  -3  11     1546.36     1623.96    103.68 o 
  -1  -3  11     1672.16     1581.07    108.04 o 
   0  -3  11      854.23      958.88     57.77 o 
   1  -3  11      942.83      967.65     59.21 o 
   2  -3  11     2757.32     2970.40    136.47 o 
   3  -3  11       70.20       47.49     27.89 o 
   4  -3  11       32.64       28.35     29.07 o 
   5  -3  11      613.96      512.18     66.01 o 
  -8  -2  11      331.43      345.94     57.14 o 
  -7  -2  11        1.12      -13.46     28.21 o 
  -6  -2  11     2083.27     1704.07    108.97 o 
  -5  -2  11     3937.37     4145.75    206.21 o 
  -4  -2  11      789.06      892.20     76.90 o 
  -3  -2  11      318.37      233.54     48.97 o 
  -2  -2  11      350.92      359.56     37.77 o 
  -1  -2  11     3891.08     3812.82    146.65 o 
   0  -2  11      198.58      226.09     47.90 o 
   1  -2  11     2304.26     2242.95    100.60 o 
   2  -2  11     2479.83     2274.68    207.85 o 
   3  -2  11      579.64      458.07    134.31 o 
   4  -2  11       62.78       38.50     28.44 o 
   5  -2  11       47.21       13.73     28.05 o 
  -9  -1  11        1.76       26.92     33.79 o 
  -8  -1  11       44.56       64.58     36.66 o 
  -7  -1  11      130.90      187.58     44.82 o 
  -6  -1  11     1790.98     1622.87    105.82 o 
  -5  -1  11       53.57       48.40     36.08 o 
  -4  -1  11     3192.00     3554.77    185.44 o 
  -3  -1  11      404.96      479.39     64.44 o 
  -2  -1  11      695.63      614.71     75.04 o 
  -1  -1  11     1753.96     1832.37    120.14 o 
   0  -1  11      452.00      436.49     39.76 o 
   1  -1  11        9.00       15.54     30.00 o 
   2  -1  11     1363.33     1226.54    113.33 o 
   3  -1  11       93.89      100.20     47.54 o 
   4  -1  11       69.88      104.60     31.25 o 
  -9   0  11      210.40      236.98     50.98 o 
  -8   0  11      642.56      586.21     63.01 o 
  -7   0  11      338.35      401.07     60.57 o 
  -6   0  11      717.26      653.50     67.59 o 
  -5   0  11      215.77      286.94     55.42 o 
  -4   0  11      694.82      653.79     66.59 o 
  -3   0  11      682.57      716.65     80.91 o 
  -2   0  11     2371.11     2624.26    152.22 o 
  -1   0  11     2809.84     2935.86    164.68 o 
   0   0  11     1687.46     1596.38    111.70 o 
   1   0  11     1217.72     1195.04    101.66 o 
   2   0  11      815.98      748.03     56.25 o 
   3   0  11       48.12       35.89     37.30 o 
   4   0  11      289.53      334.35     45.45 o 
  -9   1  11      210.36      154.50     46.54 o 
  -8   1  11      443.64      496.57     64.73 o 
  -7   1  11     1629.25     1552.56    104.82 o 
  -6   1  11      487.43      482.82     64.73 o 
  -5   1  11      769.47      764.77     72.32 o 
  -4   1  11      843.62      802.56     73.89 o 
  -3   1  11      963.53      870.58     78.19 o 
  -2   1  11      679.98      645.63     70.88 o 
  -1   1  11     1565.85     1586.93    111.55 o 
   0   1  11      847.13      918.41     83.77 o 
   1   1  11        5.88      -25.63     34.37 o 
   2   1  11      318.41      274.63     62.01 o 
   3   1  11      249.98      482.68     86.92 o 
  -9   2  11        9.04      -30.07     25.06 o 
  -8   2  11      102.51       26.20     34.36 o 
  -7   2  11       57.39       33.65     33.08 o 
  -6   2  11       34.72       27.06     35.65 o 
  -5   2  11     3270.17     3215.39    172.41 o 
  -4   2  11     2515.99     2736.24    155.66 o 
  -3   2  11     1435.57     1385.05    101.51 o 
  -2   2  11       17.89      -28.21     30.50 o 
  -1   2  11     3145.08     2895.34    165.82 o 
   0   2  11        2.07      -41.03     27.35 o 
   1   2  11      202.66      114.84     50.83 o 
   2   2  11      167.88      249.58     65.73 o 
  -8   3  11      203.26      251.44     52.27 o 
  -7   3  11       55.54       25.77     35.37 o 
  -6   3  11       48.06       30.07     35.37 o 
  -5   3  11      676.61      795.13     75.47 o 
  -4   3  11      644.93      712.79     72.60 o 
  -3   3  11       14.48       28.92     35.08 o 
  -2   3  11     1689.52     1762.63    118.00 o 
  -1   3  11       40.20       41.95     39.09 o 
   0   3  11     1934.92     2004.21    135.61 o 
   1   3  11       26.74       14.75     41.67 o 
  -8   4  11       42.06       45.68     35.80 o 
  -7   4  11      419.28      479.10     69.31 o 
  -6   4  11      595.94      634.31     68.02 o 
  -5   4  11        2.07      -45.97     30.64 o 
  -4   4  11       32.14       -6.73     32.65 o 
  -3   4  11      104.01       98.51     42.10 o 
  -2   4  11      262.70      299.54     59.71 o 
  -1   4  11     1161.99     1105.41     94.21 o 
  -6   5  11      244.78      272.48     54.27 o 
  -5   5  11      227.24      215.93     50.55 o 
  -4   5  11      421.83      389.62     63.58 o 
  -3   5  11        0.72       15.89     32.79 o 
   1 -10  12       44.58       10.74     56.70 o 
  -2  -9  12      119.79       36.80     68.87 o 
  -1  -9  12      323.68      467.07    101.08 o 
   0  -9  12       92.58       19.47     61.43 o 
   1  -9  12      414.49      425.99     94.93 o 
   2  -9  12      309.94      246.29     77.90 o 
   3  -9  12      127.31      147.34     60.86 o 
  -4  -8  12       18.57      -54.70     49.98 o 
  -3  -8  12      315.74      284.51     93.06 o 
  -2  -8  12        1.03      -23.91     51.98 o 
  -1  -8  12       69.00       22.77     63.72 o 
   0  -8  12        7.29        2.86     53.41 o 
   1  -8  12     2631.45     2977.82    220.67 o 
   2  -8  12        1.02      -46.11     35.94 o 
   3  -8  12       56.22       71.88     51.69 o 
   4  -8  12      222.28      230.82     67.45 o 
  -5  -7  12     1826.81     2145.26    184.73 o 
  -4  -7  12       31.11       25.06     62.86 o 
  -3  -7  12      354.70      440.74     92.92 o 
  -2  -7  12      708.29      925.57    113.83 o 
  -1  -7  12      697.47      917.12    110.68 o 
   0  -7  12     1727.24     1864.02    154.65 o 
   1  -7  12       50.32       87.20     53.12 o 
   2  -7  12      862.93      748.44     86.49 o 
   3  -7  12     1400.36     1374.16    122.13 o 
   4  -7  12      362.06      362.84     66.59 o 
  -6  -6  12      100.15      253.45     81.19 o 
  -5  -6  12        1.99       16.90     52.84 o 
  -4  -6  12      917.94      961.51    110.96 o 
  -3  -6  12      413.18      509.03     91.49 o 
  -2  -6  12     1571.53     1633.33    141.19 o 
  -1  -6  12     2305.88     2576.43    187.45 o 
   0  -6  12      212.50      192.02     56.13 o 
   1  -6  12       20.87      -14.03     30.78 o 
   2  -6  12        0.06      -40.38     29.21 o 
   3  -6  12      681.24      588.07     72.32 o 
   4  -6  12      580.46      652.07     77.61 o 
  -6  -5  12        0.31        3.74     29.75 o 
  -5  -5  12        1.34      -20.48     44.39 o 
  -4  -5  12       81.40      102.24     53.98 o 
  -3  -5  12      465.22      558.15     84.92 o 
  -2  -5  12     4079.30     4149.90    261.34 o 
  -1  -5  12        1.64      -45.97     30.64 o 
   0  -5  12     2024.58     2135.52    152.51 o 
   1  -5  12        1.20      -23.63     25.06 o 
   2  -5  12      229.57      230.68     49.98 o 
   3  -5  12      685.30      677.70     75.04 o 
   4  -5  12        2.84      -20.33     31.22 o 
  -7  -4  12      108.84        9.74     34.65 o 
  -6  -4  12      471.47      480.53     66.87 o 
  -5  -4  12        6.05       12.17     35.22 o 
  -4  -4  12       30.72       41.65     27.68 o 
  -3  -4  12     1101.39     1469.86    123.71 o 
  -2  -4  12       49.07       62.19     40.66 o 
  -1  -4  12     1426.27     1442.30    111.27 o 
   0  -4  12     1058.31      968.53     87.35 o 
   1  -4  12     1069.79      942.61     85.92 o 
   2  -4  12     2106.52     2205.12    150.50 o 
   3  -4  12     1040.17     1068.61     92.78 o 
   4  -4  12      111.92       88.63     38.37 o 
  -7  -3  12      450.81      345.37     60.43 o 
  -6  -3  12      249.55      195.17     49.40 o 
  -5  -3  12       77.24       46.39     34.94 o 
  -4  -3  12      168.30      146.33     49.26 o 
  -3  -3  12     1454.72     1666.83    115.13 o 
  -2  -3  12      449.12      494.96     47.40 o 
  -1  -3  12       19.45       -6.53     21.56 o 
   0  -3  12     3035.08     2844.01    120.49 o 
   1  -3  12     2105.99     2195.84    163.39 o 
   2  -3  12        0.59        4.73     29.93 o 
   3  -3  12     2246.18     2310.37    157.38 o 
   4  -3  12      679.47      689.16     73.46 o 
  -8  -2  12      186.52      128.44     44.53 o 
  -7  -2  12        0.50      -11.31     32.22 o 
  -6  -2  12       28.90      107.53     44.24 o 
  -5  -2  12       37.01      -20.76     31.22 o 
  -4  -2  12        2.42      -34.37     33.51 o 
  -3  -2  12     1268.11     1411.83    103.95 o 
  -2  -2  12      938.66     1036.39     89.06 o 
  -1  -2  12     1812.13     2004.64    132.17 o 
   0  -2  12     2685.21     2836.11    121.23 o 
   1  -2  12     1384.41     1339.78    102.51 o 
   2  -2  12       59.15       47.68     27.76 o 
   3  -2  12      833.49      789.16     61.52 o 
  -8  -1  12       17.36       14.75     37.37 o 
  -7  -1  12     1734.50     1659.53    112.98 o 
  -6  -1  12        0.13      -23.34     32.65 o 
  -5  -1  12       28.29        5.73     36.94 o 
  -4  -1  12        1.20      -38.95     36.09 o 
  -3  -1  12       28.46       36.08     38.95 o 
  -2  -1  12      110.66      185.86     54.42 o 
  -1  -1  12       78.61       75.46     47.11 o 
   0  -1  12     1039.06     1094.24     94.07 o 
   1  -1  12      104.26       47.82     42.81 o 
   2  -1  12     1066.86     1128.36     69.19 o 
   3  -1  12      389.17      366.03     50.19 o 
  -8   0  12      493.95      391.48     64.73 o 
  -7   0  12      583.81      559.29     71.46 o 
  -6   0  12       87.02       70.02     43.67 o 
  -5   0  12      742.26      774.65     75.47 o 
  -4   0  12       11.37      -45.97     30.64 o 
  -3   0  12       41.63       12.17     36.66 o 
  -2   0  12       87.03       43.82     40.38 o 
  -1   0  12        2.29       24.77     38.52 o 
   0   0  12      390.69      377.16     69.74 o 
   1   0  12      149.26      166.67     53.70 o 
   2   0  12      723.23      725.24     97.22 o 
  -8   1  12      326.51      417.54     67.45 o 
  -7   1  12     1798.56     1527.22    108.40 o 
  -6   1  12      157.59      154.78     46.97 o 
  -5   1  12      260.51      261.90     56.56 o 
  -4   1  12     3749.12     4108.09    215.23 o 
  -3   1  12      811.76      844.23     82.63 o 
  -2   1  12      302.26      274.48     60.29 o 
  -1   1  12      357.03      314.72     62.58 o 
   0   1  12      681.97      656.51     85.78 o 
   1   1  12      462.41      426.99     77.47 o 
  -7   2  12      663.80      548.69     71.74 o 
  -6   2  12      208.81      139.89     45.96 o 
  -5   2  12       10.36       10.31     38.09 o 
  -4   2  12      913.71      808.57     80.33 o 
  -3   2  12      385.03      359.54     64.30 o 
  -2   2  12      508.83      562.44     77.90 o 
  -1   2  12        8.05       16.75     39.81 o 
   0   2  12      919.24      776.51     83.34 o 
  -7   3  12       88.99       72.60     40.52 o 
  -6   3  12      169.79      253.30     55.27 o 
  -5   3  12     2121.56     2337.43    145.78 o 
  -4   3  12       71.40       45.96     44.39 o 
  -3   3  12      413.95      467.07     72.75 o 
  -2   3  12        9.99       -3.01     35.94 o 
  -1   3  12      296.53      350.24     66.16 o 
  -5   4  12      154.93       83.48     43.24 o 
  -4   4  12      444.06      454.61     69.31 o 
  -2  -8  13       30.34       26.63     65.87 o 
  -1  -8  13      116.83       27.06     53.98 o 
   0  -8  13        0.86      -66.16     44.11 o 
   1  -8  13      691.86      773.07    104.23 o 
   2  -8  13        4.35      -25.06     43.96 o 
  -4  -7  13        3.71       -4.73     55.56 o 
  -3  -7  13      456.62      667.11    107.10 o 
  -2  -7  13       83.51       66.01     61.71 o 
  -1  -7  13      124.55      142.90     62.00 o 
   0  -7  13      170.52      136.60     60.57 o 
   1  -7  13       54.46       46.68     49.69 o 
   2  -7  13      253.40      251.44     65.87 o 
   3  -7  13        0.45      -32.94     38.09 o 
  -5  -6  13      153.02      104.67     67.73 o 
  -4  -6  13        0.77       29.93     52.12 o 
  -3  -6  13      437.06      518.48     89.34 o 
  -2  -6  13       75.91      102.52     50.97 o 
  -1  -6  13      109.31       72.31     50.54 o 
   0  -6  13       32.06       24.34     42.96 o 
   1  -6  13     1300.44     1191.74    107.67 o 
   2  -6  13      315.95      338.35     63.01 o 
   3  -6  13      234.29      264.76     60.72 o 
  -4  -5  13       14.34      -27.06     41.81 o 
  -3  -5  13     2043.92     2178.48    163.82 o 
  -2  -5  13       36.37       30.07     43.39 o 
  -1  -5  13        1.73       -9.31     33.79 o 
   0  -5  13      224.07      223.38     53.99 o 
   1  -5  13       11.39       28.06     33.22 o 
   2  -5  13       44.61       27.78     36.94 o 
   3  -5  13        1.89       -1.00     35.51 o 
  -6  -4  13       57.86       44.39     43.53 o 
  -5  -4  13        0.59      -35.94     41.10 o 
  -4  -4  13     2062.22     2713.19    162.10 o 
  -2  -4  13        5.43       20.62     35.22 o 
  -1  -4  13       60.81       44.24     35.22 o 
   0  -4  13      269.26      236.26     51.12 o 
   1  -4  13      140.23      116.84     39.38 o 
   2  -4  13        0.50       -1.58     31.36 o 
   3  -4  13       27.32       65.15     36.51 o 
  -6  -3  13        0.67       -4.58     41.95 o 
  -5  -3  13      209.89      213.35     55.99 o 
  -4  -3  13      114.29       97.65     45.96 o 
  -3  -3  13     1520.48     1842.25    129.45 o 
  -2  -3  13      817.67     1118.30    100.08 o 
  -1  -3  13      398.75      541.54     82.77 o 
   0  -3  13     5259.16     5468.19    314.32 o 
   1  -3  13      343.78      409.95     61.15 o 
   2  -3  13        2.36        4.58     29.64 o 
  -7  -2  13      122.25      110.54     46.82 o 
  -6  -2  13     1410.04     1558.86    113.56 o 
  -5  -2  13      768.58      911.10     89.63 o 
  -4  -2  13        2.56      -43.39     39.52 o 
  -3  -2  13      333.66      359.97     70.88 o 
  -2  -2  13      213.58      143.04     52.69 o 
  -1  -2  13     1783.78     1881.49    131.60 o 
   0  -2  13      631.92      695.03     89.48 o 
   1  -2  13       97.56       33.51     49.69 o 
   2  -2  13      249.95      259.96     40.92 o 
  -7  -1  13       20.85       -7.59     36.66 o 
  -6  -1  13      160.78      123.57     50.54 o 
  -5  -1  13      139.93      110.25     46.82 o 
  -4  -1  13        0.65      -21.91     35.51 o 
  -3  -1  13      101.72       46.54     42.81 o 
  -2  -1  13        0.15        0.57     43.39 o 
  -1  -1  13     1997.49     2117.34    141.77 o 
   0  -1  13      186.19      123.00     55.56 o 
   1  -1  13      182.97      127.58     56.42 o 
  -7   0  13       42.74       77.89     47.39 o 
  -6   0  13      219.30      224.52     58.71 o 
  -5   0  13       33.73        4.73     39.09 o 
  -4   0  13       19.37       67.73     47.68 o 
  -3   0  13     1642.50     1877.91    133.75 o 
  -2   0  13     2109.51     2377.96    155.51 o 
  -1   0  13      242.65      204.76     58.57 o 
   0   0  13      269.98      290.66     65.87 o 
  -6   1  13      216.14      201.61     58.57 o 
  -5   1  13       26.32       10.74     39.09 o 
  -4   1  13       27.45       42.38     43.96 o 
  -3   1  13      261.20      173.54     54.13 o 
  -2   1  13        9.37       45.39     43.24 o 
  -1   1  13      614.96      674.98     88.21 o 
  -5   2  13      372.77      397.35     70.31 o 
  -4   2  13      690.79      738.71     81.34 o 
  -3   2  13      292.38      175.98     58.71 o 
  -2   2  13      202.93      154.93     52.84 o 
  -3  -6  14       96.27       16.18     50.26 o 
  -2  -6  14     1084.89     1186.88    117.70 o 
  -1  -6  14       22.08      -10.88     35.51 o 
   0  -6  14        1.06      -41.96     30.21 o 
  -2  -5  14      212.61      156.07     52.27 o 
  -1  -5  14      275.94      284.65     56.71 o 
   0  -5  14       44.41        2.72     36.23 o 
   1  -5  14        2.08      -21.77     29.64 o 
   0  -4  14      217.84      198.03     47.54 o 
   1  -4  14      965.74      995.86     92.78 o 
  -5  -3  14     1864.55     2329.84    151.93 o 
  -4  -3  14       22.86      -19.05     45.68 o 
  -3  -3  14      307.62      393.05     75.61 o 
  -5  -2  14      191.19      316.30     73.03 o 
  -4  -2  14      519.54      821.32    102.37 o 
  -3  -2  14       13.45       -9.59     44.67 o 
  -2  -2  14      397.71      356.82     72.17 o 
  -1  -2  14      463.00      515.76     85.63 o 
   0  -2  14      345.99      230.54     63.87 o 
  -5  -1  14      186.97      171.97     57.57 o 
  -4  -1  14        4.20      -36.52     44.96 o 
  -3  -1  14       31.49      -27.64     43.39 o 
  -2  -1  14     1524.96     1861.01    137.90 o 
  -1  -1  14       55.49       51.55     48.83 o 
  -3   0  14       47.10       83.33     56.70 o 
                                                 
